# Supplementary material for: Identification of potential transcriptional regulators of actinorhizal symbioses in Casuarina glauca and Alnus glutinosa
Source: BMC Plant Biol. 2014 Dec 10;14:342. doi: 10.1186/s12870-014-0342-z (PMC4264327; doi:10.1186/s12870-014-0342-z)
Supplement: Additional file 1: — Potential transcription factors in C. glauca . [file 12870_2014_342_MOESM1_ESM.xls]

## Sheet: Feuil2
Additional file 1 Potential transcription factors in Casuarina glauca
DBD= DNA Binding Domain; CDS= Coding sequence
Accession number : for contig, accession numbers of the contigated sequences are precised as well as the sequence.
BLAST (tBlastn) Arabidopsis thaliana/ Casuarina glauca													Blast (tBlastx) Casuarina glauca/ A.thaliana TAIR			ACCESSION NUMBER*	SEQUENCE
Families	Common name	Sequence DBD/CDS	Sequence Name	Gene name	Amino acid coverage	Frame	EST lenght (nt)	E-value	ID %	Description BLAST	E-value	ID %	Sequence A.thaliana name	Blast annotation	E-value
AP2	AIL7	>AT5G65510.1/Ath013449 (332-383)	CG-N02f_012_G14	CgAP2-1	632-688	2	705	0.033	63	CAO44987.1|unnamed protein product [Vitis vinifera]	1e-75	69	AT5G10510.1	AIL6, PLT3 | AINTEGUMENTA-like 6	2e-43	FQ365206	GGGGATGGAAATGCTGAGGTCCTCCGAGCCTCAGTTCATGAACTATGAGAGCTCCTCCACTGCCTCTCCTCATTACTTGATCGATAACTTCTATTCAAACGGCTGGTCACACACCAAATCCCAAATCTTCTGCTCAGAGGGAGAAGAAAACCAGGCCAAAGAACCCCAAACGCAGAGCTTAGCGGAGTCGTCGATTCTCACGAGCTTTATTGATCCACAAACCCAAACCCAGCAAGTTCCCAAGCTGGAAGACTTCCTCGGCGACTCTTCCTCGATGGTGCGCTACTCGGATAGCCAAACTGAGACCCAGGACTCGTCCCTGACCCAAATCTACGACCAGGGTTCAGCCTACTTCAACGAGAACCAAGATCTCAAAGCGATCACCGGGTTCCAGGGATT…
			CG-N02f_021_D21	CgAP2-2	184-204	1	273	0.54	63	EEF03676.1 |AP2 domaine contenant du facteur de transcription [Populus trichocarpa]	2e-27	86	AT1G16060.1	ADAP | ARIA-interacting double AP2 domain protein	5e-25	FQ364191	GGGGATATTCTCTCTCTCGCTCTCCACACAAGCTTTGTACGTCTGCTTTCTCTCTTCTGAAGGATAATGGCAAAAAGTTCAGGCAAGAACACTGCAAACACTGAAAACAACACCCGCAGCCCTGCTACCAAGGTGAAGCGGACGCGGAAATGTGTCCCGCGTGACTCTCCGCCCCAGCGTAGCTCGATCTACCGAGGTGTTACAAGGCATCGGTGGACGGGTCGCTATGAAGCTCACTTGTGGGATAAGAATTGCTGGAATGAGTCACAGAAT
			CG-N02f_041_P16	CgAP2-3	527-583	2	613	0.89	57	CAN71938.1|hypothetical protein [Vitis vinifera]	5e-56	57	AT4G37750.1	ANT, DRG, CKC, CKC1 | Integrase-type DNA-binding superfamily protein	4e-24	FQ362116	GGGGAATCATAACCCAGGCCATGAGGCCAGCAACCAAAATTGCCTGCAACATTTCGAACAGAACTCCAGACAGCAAGAACAGTCACACCAGATTCAGGCCCAGCACTACTCATATTACTCTGCGTTTAGAAGCCCTGTTATGGTATTAGAGGAGGCTCGGGATCCCCAGTTTGCAGATTGCAGTCTGCAGCTTCCAACAGCAGCAGGTGATGGGGTTCCTGGCACGAAGAACTGGGTCTCAAGGAACTATCCAGCTAACCACTCGGCGCAGCAGAAGATGATCGGCTGCATGGGCGATAATGGAAGTGAATCTGGGACTATTGGTGCAATGACATATGGGGATTTACAGTCTTTGAGTTTGTCCATGAGCCCTGGCTCCCAATCAAGCTGTGTTACAGG…
ARF	ARF7	>AT5G20730.1/Ath002055 (CDS)	CG-N02f_013_D17	CgARF1	5-271	2	612	8e-23	51	CAO66387.1| unnamed protein product [Vitis vinifera]	2e-74	74	AT2G33860.1	ETT, ARF3 | Transcriptional factor B3 family protein /auxin-responsive factor AUX/IAA-related	1e-48	FQ365126	GGGCTATAATCCAAGTAGGGCGAGCTCATCTGAGTTTGTAATTCCTCTCCGTAAATTCTTGAAGAGCTTGGACAATTCCTTTTCAGTTGGAATGAGGTTCAAAATGCGTTTTGAAGCAGAAGATGCGGCTGAGAGAAGATACACTGGGCTTATAACTGGAATTGGTGATATGGATCCAGTTAGATGGCCAGATTCAAAATGGAGATGTCTACTGGTGAGGTGGGATGATGCAGAGGCTAGGCATAATAGGGTTTCTTCATGGGAAATTGAGCCTTCTGGTCCTCTTTCCAGTTCCAGTGGCTTGATGGCTCCCGGTCCAAAAAGGACAAGAATTGGATTGCCTTCAGTTAAACCGGAAGTACCAGTTCCTAATGGGATGAGAGCATCAGACTTTGGGGA…
			CG-R02f_048_N06	CgARF2	499-188	-3	672	5e-17	34	CAO14392.1|unnamed protein product [Vitis vinifera]	9e-38	96	AT4G23980.1	ARF9 | auxin response factor 9	1e-47	FQ327614	GGGTGGCTGGATATCACAGACGAAGGCATGGGAATCTGTTGGCGAGCAAGCCGGCGCACACCTACCCTCAGTTCCCCATTAGCACCCCTACACAAAAGGGTTGATTAGCTAAGCTACCACAAGATGAATACACCTGCTTCCACACAACAAAGCAAAAGCATGTATAGTATAAATCCAACTTTATTTACCGTAAAAACACAAAGGCATCTCCCGCAGTCAATCTCTTGGAAGTGACAAAGTTACTCCATCCCGTTGTAAGCAAATGTCTCCTGGGTTGGCCTGAACATGCAGCAGAAATGAGAAACATAATTCCGGCAACAGGGATATGGATATGGTTCGTCTAGAAACCAAAATTTGGACTTCTTCCGGAAAATGAACAACAAACATAGCATTGGTTCA…
			CG-N02f_027_E05	CgARF3	238-507	1	602	1e-16	41	EEE78732.1|predicted protein [Populus trichocarpa]	2e-46	52	AT5G62000.4	ARF2 | auxin response factor 2	5e-45	FQ363551	GGGGATCATGTGGCAACAGAAAAAGCCTTGGTACATTCAAGATTTATGCATAGGCCAGAGAGACAAATTGCTCTTTCAGCAGGCCAGCCCCAAGATTTGTTCTCTAACCTATCGTCACATCAAGTGCAGTTTCCAAAGTCCGCAGAGATAGCAATTAGAGATGACGGATGTGGAACGCCTTTTCAAGCTTCAAAACAGCTTCCTAGAGAGGTCCGGGGCAGGCTTCGTAGCAGTTCAATGAGAACTTGCATTAAGGTTCATAGGGAAGGGGTTGCTGTTGGACGGTCTGTAGATCTTACCACGTTTGAGGGCTACAATGAATTGATTGCAGAGTTGGATCATATTTTTGAATTTAATGGTGAACTAATTGCTCCCAACAAGAAGTGGCTGGTAATTTTT…
			CG-R02f_016_P17	CgARF4	122-301	2	423	6e-12	54	CAO21817.1|unnamed protein product [Vitis vinifera]	3e-25	59	AT5G60450.1	ARF4 | auxin response factor 4	4e-24	FQ374600	GGGGAATGCATATTGCAATGGGGACTGTGTCAAGGGTGCTTGTGTTTGTTGTTTGTCCTCCTCAACTTCGTCAGGTTCTTCAAATTCATCTGCGGCTCCTTCGTCTTCATCAATTTATCTTGAGCTTTGGCATGCTTGTGCTGGCCCTCTCACCTCGCTGCCCAAGAAAGGAAATGTGGTTGTCTACTTCCCACAAGGTCACTTAGAACAGGCCGCTTCATCCTCTCCTTTCTCACCCAAGGAGATATCAAGCTTTGATCTCCAACCTCAGATCTTCTGTAGGGTTGTCAATGTCCAACTACTTGTGAGTTCTAGGTTCTTATTTTTATAGAATGAATCTTATGTACTTTCTTTTACAAACTTCGCCCACTCTAGCTCTCTAAGAATTTCAAGCTCTTT…
			CG-R02f_002_M04	CgARF5	117-287	3	731	0.001	37	ACI13681.1|putative auxin response factor ARF16 [Malus x domestica]	4e-33	86	AT4G30080.1	ARF16 | auxin response factor 16	4e-22	FQ376114	GGGCTGAGCGCTCGTCTTGTGAAAGATTCCAATGGTACAAGGATAGGGACAACCGCCAAGAAACTGAGCTCAATCTGGACACAGGCCACTGTAAAGTCTTCATGGAATCAGAGGATGTGGGTCGTAGTCTGGACCTTTCATTACTTGGGTCTTACGATGATTTGCACAGAAAACTTGCTGAGATGTTTGGCATAGAAAATTCTGACACGTTAAGCCATGTGCTTTACCGGGATGTTAAAGGGGCTGTCAAACACATCGGAGATGAACCATTCAGGTGGGAGTCGTTTGCTTGATTCGTGTATTTGTTCCTGCCGTTACCAAAACATCTTTGTGATATGATGAATCTCAATTTGTTGCTGCAGTGACTTCATGAAAACAGCAAGGAGGTTGACGATTCTA…
	ARF16	>AT4G30080.1/Ath005000 (CDS)	CG-J02f_002_D18	CgARF6	9-230	3	251	7e-16	57	EEE88456.1| predicted protein [Populus trichocarpa]	3e-20	62	AT4G30080.1	ARF16 | auxin response factor 16	5e-13	FQ326137	ACTTGCCTGGGTGGAGCCAAGAGGCTGCAAAATGTGGCTCTCAGTTTGGTAGGTATACTGGGCTTATGAGGGAGGGTGAAAACAAATTGATCAGAAGAAATTGTGGTGGGGAACGCAAAGGAACAGTGAAAAGTGAATCTGTTCTGGAAGCTGCCACTCTTGCTGCTAATGGACAGCCCTTTGAGGTGGTATACTATCCACGTGCAAGTACACCGGAGTTTTTTGTTAAGACCTCGGCCGCGACCACGCTA
ARR-B	ARR19	>AT1G49190.1/Ath025459 (420-473)	CGCL1291Contig1	CgARR-B1	686-525	-2	1083	3e-10	48	CAO42368.1|unnamed protein product [Vitis vinifera]	1e-156	80	AT3G16857.2	ARR1, RR1 | response regulator 1	3e-87	FQ325465,FQ325464,FQ361840,CO037448.1,FQ371867,FQ369402	CATTGATTGAACGGTTAGCCTCAGGGAGAATAGACTGCTGCTGTTGGCGTTGCTGCTGCTGCAATATATCCATCAACATGTTGCTATTCTGAGCACTCAAGCCCGTAAGATTGGTACTAGGAGCCACCGTACCAAGGTTATTTGATTGCCATGCACTTAGCCCAGAGGAAACTTCCTCCACAGAAGAAACGATTGGTTGCTGAAAATGTTTTGAAACATTTGATTGGCAACTTACTAAAGGCTGACCAAATGCCACACCATGTTCAACAGGGATTCGTTTAGACCCCTGTAACGATGCTTGTAGAAGAGCAGGCTGGTCCATTGCTGCAACAATATTTCCTGCCGGACGACCTAAAAGCTCAGCATGCAGTGCTGCCAGTGTTTGTGGAGGAATTTGAC…
BBR/BPC	BPC7, BBR, ATBPC7	>AT2G35550.1/Ath012410 (77-271)	CGCL2213Contig1	CgBPC1	718-1083	1	1443	5e-41	59	AAM27201.1|AF502431_1GAGA-binding protein [Glycine max]	1e-106	69	AT1G14685.1	BPC2, BBR/BPC2, ATBPC2 | basic pentacysteine 2	8e-69	FQ368593,FQ376421	CAAATATAAAAAANNNGTTACATGACAGGANNCTCATCAATTACAAACTACCTNNNNNNCCTCTGCTGCAGGCCACATACNNNNATANNNNNNAGACATGCTGAAGGCAGGGGATNNNCTTGATAGAGTTCCACTTAATACATCTACCTGATAGTGACAAACTTATTTGTTCCATGTTTAGCCCAGTGGCTCCTCAGATCAATGGGATTAGAGAAGTCATAACCTTCTCCAGCAAGTTTCTCCAAAACCTTCTTGAATGCTCCTATACTCATTTTTCTTCCAGCAATCCTTGCTCCACGTCGTTTGGTACTCATTGGCAAGGGATACATCGACATATTAGTTGTACAACATGCAGAGTGCCATCCACCAGATCCCCATCGATAACACTGCTGATGTGTC…
BES1	BZR1	>AT1G75080.1/Ath007583 (19-161)	CG-N02f_024_B21	CgBES1-1	122-523	2	703	8e-26	52	CAO22901.1|unnamed protein product [Vitis vinifera]	6e-73	71	AT4G36780.1	BEH2 | BES1/BZR1 homolog 2	5e-60	FQ363878	GGGGGAAAGAACACACGGCAATAGGGGTGAAAGTCTAGAGAGAGAGAGAGAGAGAGAGAGGAAGGAGACCGGGAGAGAGTTTGTTCTGGGGAAAGTAATGGCGGGCGGGGGTTCATCCGGGAGGCTGCCGACGTGGAAGGAGAGGGAGAACAACAAGAGGAGGGAGAGGAGGAGGAGAGCCATTGCAGCTAAGATATACTCTGGTCTCAGGGCTCAGGGGAACTACAAGCTGCCCAAGCACTGCGACAACAACGAGGTCCTGAAGGCCCTCTGCTTGGAGGCCGGTTGGGTTGTCGAAGAGGATGGCACCACCTACCGCAAGGGATGCAGGCCACCAGCAGCAGAGATTGCAGGCACTTCAGCTAACCTTAGCGCATGTTCCTCCCTTCAACCAAGCCC…
bHLH	None	>AT1G01260.1/Ath023946 (433-478)	CGCL2328Contig1	CgbHLH1	260-394	2	818	1e-12	64	CAN78766.1|hypothetical protein [Vitis vinifera]	1e-75	72	AT5G57150.1	basic helix-loop-helix (bHLH) DNA-binding superfamily protein	7e-56	FQ369261,FQ376702	CAAATATAAAAAANNNGTTACATGACAGGANNCTCATCAATTACAAACTACCTNNNNNNCCTCTGCTGCAGGCCACATACNNNNATANNNNNNAGACATGCTGAAGGCAGGGGATNNNCTTGATAGAGTTCCACTTAATACATCTACCTGATAGTGACAAACTTATTTGTTCCATGTTTAGCCCAGTGGCTCCTCAGATCAATGGGATTAGAGAAGTCATAACCTTCTCCAGCAAGTTTCTCCAAAACCTTCTTGAATGCTCCTATACTCATTTTTCTTCCAGCAATCCTTGCTCCACGTCGTTTGGTACTCATTGGCAAGGGATACATCGACATATTAGTTGTACAACATGCAGAGTGCCATCCACCAGATCCCCATCGATAACACTGCTGATGTGTC…
			CG-R02f_038_F23	CgbHLH2	517-654	1	656	5e-12	58	EEE87902.1|predicted protein [Populus trichocarpa]	1e-54	60	AT4G37850.1	basic helix-loop-helix (bHLH) DNA-binding superfamily protein	9e-20	FQ372388	GGGGGAGTGCTTTCTTACAATACGATTATGAAAAAGAGGAAAGTTTCAAATTTGCAGGGTGTGGAGGATTCTAGGTTCATCAACCAGGGGCACATGAACTCTCTCGACGAACTCAGCATACTGCCACCAGCAGCAACATTTGGAGAGAATTTACAACACTCTTTCACTCACCCAAACTTCAACCTCAAAAGTGCCTTTGGAAATTCTCAGACTGGTCTTGATGGAAGCATGAAACACCTCAAAGTCAACAGCTGGAGTTCTCCAAAACCTGATCATGGATCATATCCACAACTTGCTTCTTCTCCAAACATTAATCTGTCGTTTGCCGATTCGAACTATGCAAATCACATGGGCATTTTAAAGCCTAAAGAGGAGGTTTTACGTTACCAAAGCATGAAT…
			CGCL1765Contig1	CgbHLH3	409-534	1	714	2e-10	57	CAO16746.1|unnamed protein product [Vitis vinifera]	3e-53	55	AT2G28160.1	FIT1, ATBHLH029, FRU, BHLH029, ATBHLH29, ATFIT1	2e-35	FQ317170,FQ316296,FQ317080,FQ316343	GGGGCCATCAGAGAAGTGATAGTAATGGATGCCTCTGGAAACGCCTTTATGCACATCAACGATTTTGAGTTGCACGATTTTGTTGAAGAGGCAAACTTCAACCAATGCATTGATTGGATCCGTGGGGAAGGAGAAAATCCTCTTGTTCGCTTTGATACCGACCTTACTAATGGTTGTTTTGTTGATGGCCACTTTGGTCCCATTCCGGATGATATCTACAACTTTGATGCTACCATGGCATCCGAGCCAAATTCTGTGTTTGATATGTTACCAAGCTTTGGTGGGGAAGCAAAGGATGGGGAAGAAGATATTTATGGGGAGGATTCCTCTGAAACCACCACAACCACAACGAACACAACATCGACGAAGAGGGGAAAGGCTGATAGGTCAAGAACTTTG…
			CG-R02f_007_L23													FQ371997	GGGGGGCTCGCCATCAGAGAAGTGATAGTAATGGATGCCTCTGGAAACGCCTTTATGCACATCAACGATTTTGAGTTGCACGATTTTGTTGAAGAGGCAAACTTCAACCAATGCATTGATTGGATCCGTGGGGAAGGAGAAAATCCTCTTGTTCGCTTTGATACCGACCTTACTAATGGTTGTTTTGTTGATGGCCACTTTGGTCCCATTCCGGATGATATCTACAACTTTGATGCTACCATGGCATCCGAGCCAAATTCTGTGTTTGATATGTTACCAAGCTTTGGTGGGGAAGCAAAGGATGGGGAAGAAGATATTTATGGGGAGGATTCCTCTGAAACCACCACAACCACAACGAACACAACATCGACGAAGAGGGGAAAGGCTGATAGGTCAAGA…
			CGCL2898Contig1	CgbHLH4	517-642	1	722	1e-07	61	CAO38705.1|unnamed protein product [Vitis vinifera]	4e-79	66	AT5G65640.2	bHLH093 | beta HLH protein 93	8e-30	CO038838.1,FQ372784	GGGACTTTATGAGAGAGAAAGAGAGAGAGATGGAGCTCACTCAACATGGTTTCCTGGAGGAGTTGCTGGCTCCTAGAAGAGACACTTGGGGCACCTTTCCTAATGGGATGAACGAGTTCTTCCCTACTGGGTGGAACTTTGAGTCTTTGGAGGAGAACCCAGTCTTGGCGACTCCAAATCCTCCTTTTGTAGGGTACTCCGCCCCCACAGGACTCAGCTATGAATGTCCTTTCAGTGACCAAGCCTACCCATTTCTTGACGGATTCGCAGAGATGGAAACATCATACTCCAAGAATGAGAAACCGCCATTCCCATCCCAAGAAGATTACCCATCGATGGTGGAGGATGAAGACTTTGGTTTTCTTGGCAGTGAAAATCACAGCATGGAAGACAACAATG…
			CG-J02f_001_C14	CgbHLH5	461-324	-2	597	4e-05	52	CAO49054.1|unnamed protein product [Vitis vinifera]	2e-48	59	AT1G68810.1	basic helix-loop-helix (bHLH) DNA-binding superfamily protein	1e-27	FQ326267	ACAGAACTCAAGGCCTGCTGAACATGATTTTCCAGGCTCTTGCATTGCTCCTTGTTGATATTCCCACCTTTACTACAATTGAAAACAAACGTATTCTTCACCCGGCTTCCCAAAGTCGACGTTTCCACCTTTACCATCTCGAGTTGCAGGGCGTCGATAGCCTGTTTAATATCAGAGAAGAGTTGGGGTCGATAATCGCAGCACAGAGATGCCCTGTAAGACACTGTCCCATCTCCCGATCCATCGTTGCAGATTTCAACTCTGACTTCATCACAATCCATTGGAATGAGAAAACCTTCGCTTGCTTCAACTGCATTCTTCTTCAATTCTCTTACGTGACTGATTACTTCAGCAAGCAATGTGGCCTTGTCCATCTTTTCAGTGCAGGGCACAAGACTA…
			CGCL2893Contig1	CgbHLH6	194-334	2	627	0.004	38	EEE98759.1| hypothetical protein POPTRDRAFT_572918 [Populus trichocarpa]	3e-70	66	AT3G23690.1	basic helix-loop-helix (bHLH) DNA-binding superfamily protein	2e-53	FQ368486,FQ376481	GGGGAGAACGACGAATCAAGTGCGAAGAGAAGCAAACAAGATGAAGAGGATGGAAATGAAAAGGATACGACAAAGGCAAAGGCAAAGGCTGCAGGGGATGGAAACCAGAAACAGAACAAGGAGAGCTCAAAGCCTCCAGAGCCACAGAAGGACTACATTCACGTTCGAGCCAGAAGGGGCCAAGCTACGGATAGCCATAGTCTTGCCGAAAGAGTAAGGAGAGAGAAAATCAGCGAGAGGATGAAGTTCCTTCAGGATCTTGTTCCTGGTTGCAACAAGGTCACTGGGAAGGCAGTCATGCTGGATGAAATTATAAACTATGTGCAATCATTGCAGCGTCAGGTTGAGTTTCTTTCAATGAAATTGGCGACTGTGAATCCGAGAATGGATGTTAACGTG…
			CGCL675Contig1	CgbHLH7	427-555	1	1058	0.037	39	CAO39052.1| unnamed protein product [Vitis vinifera]	3e-79	67	AT5G54680.1	ILR3, bHLH105 | basic helix-loop-helix (bHLH) DNA-binding superfamily protein	7e-78	FQ327085,FQ325826,FQ361378,FQ361228,FQ326707,FQ362549	ATAGGAACACCAGCATCAATTCATAAAAGTATCTTGGATAGCTAATGAAGTTAGCCACCACATCCAGTTACAGATTGGGGGACTTCACCCAAACTAAGACAGGCATTAATAACGACAAAATGAATACAAATGTTTGGGTCTTCCGACCCAAAGCATTGTAGGCTGCCAAGTTAAGCCACCGGTGGGCGGAGTACGTGATCCTGTGAGGTATCCACTGCAGCCGGTGGCATAAACTGCCACATTGCAACACCTGGGTAACCAATGAAAGGCACCAATTTGTTGCCTGGGGCCTGGCCCTGAGATGCAAATGCAGCGGGGATTGCAGGAGGGGCAGACAAGAAGCCAGGTTGTGCATTCATGGCTTTCAGTTGCTGCTCCAACTTCTCTTTCTCTGCCTTA…
	None	>AT3G19860.1/Ath002024 (7-55)	CG-N02f_013_O07	CgbHLH8	217-363	1	751	1e-13	71	CAN74571.1|hypothetical protein [Vitis vinifera]	3e-73	70	AT3G19860.1	bHLH121 | basic helix-loop-helix (bHLH) DNA-binding superfamily protein	4e-55	FQ365058	GGGGGTGGACCTTCATGCTCGTATCCGGTCTGACCAAACACTTCGCCGGCGACTTTCATCCGCCGTCGGAAAGAAAGACGGTCTCTGGAAATCCTTATGGATTTAATTCAAGCCCCGCCTGACCCAAGTCCATCTCCTCCAAACCAGCCTGAGCTCTCCACTCGGTCCCAACGCTGTCCCAGCCAAAGGTCTGAGGAGGATGGCTTATCCGCAAGGAAAATGCAGAAAGCTGGGCGAGAGAAACGTCGGAGGGATCAACTAAACGAGCAGTTTTTGGAGTTGGGAAATGTCGTAGATCCAAGTAGGCCAAAAAACGATAAAGCAACCATTCTAGTTGAAGCAATGCAAGTGCTGAAGGACCTCACATCTCATATTCAGAAACTCAAGACTGAGTCTGCT…
bZIP	GBF4	>AT1G03970.1/Ath021305 (186-247)	CG-R02f_025_J10	CgbZIP1	166-237	1	655	7e-05	79	EEE87074.1|predicted protein [Populus trichocarpa]	8e-42	70	AT3G19290.1	ABF4, AREB2 | ABRE binding factor 4	9e-44	FQ373728	GGGGGTCCTGGTGGGGTCACAAGTATGGCCGGATCTCCGGCAAGTCAGATATCGCCTGATGTGATCGCAAGGAGTAGTGTAGATAACTCGTCTTTGTCGCCGGTTCCATACGTGTTTAGCCGGGGACGGAAATCCACCGGGGCTTTGGAGAAGGTTGTAGAGAGAAGGCACAGGAGAATGATAAAGAATAGAGAATCAGCTGCAAGATCCCGTGCCCGTAAGCAGGCATATACCCTGGAATTGGAAGCAGAAGTTGCAAAACTTAAAGAAGTGAACCAAGAATTACAGAAAAAACAGGCAGAAATCGTGGAGATGCAGAAAAACCAGATGTTAGACAAAGTGAATCGGCAGAGGGGAAGTAAAAGGCAATGCTTAAGAAGGACGCTGACAGGCCCTTGG…
			CG-R02f_031_J15	CgbZIP2	173-250	2	525	0.049	57	EEE85979.1|predicted protein [Populus trichocarpa]	3e-50	68	AT4G38900.2	Basic-leucine zipper (bZIP) transcription factor family protein	2e-51	FQ373076	GGGTGATTCGCTGAAGGTCCCACCTGTAGGAGCTCGAGCAGAGCAACACTCACCTAGCAACACAATTGATGGGAACTTAACTGAGTTCAACTTGGAGTTGAGAAATGGTCAGTTCAGTGAGTCTGAGCTAGGAAAGATCAAGGAAAATGCAAAACTGGCGGAAATTGCACTAGCAGACCCCAAACGTGCCAAGAGGATTTTAGCTAATCGTCAATCAGCTGCTCGTTCCAAGGAGCGGAAAATGCGATACACGGCTGACCTTGAACACAAGGCACAAACTCTGCAGACAGAGAATACTACGTTGTCTAATGAGGTTGCAAAATTACAGAGAGATTCTGTTGCTCTTAAGTGCGAGAACAATGAGTTGAAATTCCGCCTTCAGGCTATGGAACAAGAATC…
			CGCL2721Contig1	CgbZIP3	43-102	1	763	0.17	70	ABK94250.1|unknown [Populus trichocarpa]	2e-35	64	AT2G18160.1	ATBZIP2, GBF5, bZIP2 | basic leucine-zipper 2	7e-35	FQ370810,FQ376834	ATGGAGCAAACGTCATCGATGCTTTATTGGCCGGCTAAATTTGTCCATCAATTTCAATCAGGAGCATGACCAATAATGCACCTACAACTTCTTAACCCTTTGGATAACATGCACCGACAAGTTGAAAAGGAAATAAAGAAGCTGGAAAGGAAGTGAAAGCTATTATATTGATGGTGATTATGCTACTAATACGTCATCCGGTAATCACTTTGATGGCTGCCCTGAGATGGACTCGAGATCAACAATGATATATTGAATAAAATGCAGCTATAGAGCTAAAGCCATGGATCAACAGGATCCCTGCTGCTACCATTTACAGATCAAAGGGGAAGGACCCTGCACTTATTAGAACCCTGAGAGAGCATCAGAAGGATTGGTACACGAACATGTCGTTGGAAG…
			CG-R01f_010_F09	CgbZIP4	447-512	3	738	0.23	63	CAO16940.1|unnamed protein product [Vitis vinifera]	3e-74	66	AT1G06070.1	Basic-leucine zipper (bZIP) transcription factor family protein	1e-79	CO037048.1	GTTTGGGCCATAGACGTGCTCATTCCGAAATTCTCACCCTTCCTGATGATATTAGTTTTGATAGTGATCTTGGTGTTGTGGGTGGTGGGGATGGGCCTTCCTTCTCGGATGAGACTGAGGAAGACTTGTTTTCTATGTACCTGGATATGGATAAGTTCAATTCCTCATCTGCTACATCGGCATTTCAAGTGGGTGAGCCATCGTCTGCTGCAGCTGCACCAACTCCGGCAATAGCATCCATGCCAACAGCGGCATCTGGAGAGAATTTTGCTGTTGGTTCTAGTGAGAGGCCCAGAGTTAGGCACCAACATAGCCAATCGATGGATGGTTCTACAACCATCAAACCTGAGATGCTTGTCTCAGGTTCGGATGAAATGGCTGCGGCGGATTCCAAGAAAG…
			CG-R02f_030_M08	CgbZIP5	316-384	1	838	0.31	65	EEE72713.1| predicted protein [Populus trichocarpa]	2e-68	69	AT3G30530.1	ATBZIP42, bZIP42 | basic leucine-zipper 42	6e-43	FQ373166	GGGGCTACAACCAAACACCATCACCTTCGCCTTCCCTTTTGAGTCTCTGCAGCTTGCAACTTTCCGATTCAAGCCATGCAGCCCAGCGAGGTTACAGCACTTCATTATCTAATCTCTTCAAACCCATCTCCGTACCCGACTTCCATTAGTATGAGTCAGAGTAGCTCACCCACATTTCAATTTAACCAATTCCCTAATCCATTGTATAATTTCCAGCTCCCTCAAGTTCAAGAATTCAATCCACAGTCTTCGTCTTTCAGCAGTAATTCGACTTCTGATGAGGCCGACGAGCAACAGCTGAGTCTTATCAACGAGAGGAAACAGAGGAGGATGATATCTAACAGGGAGTCTGCACGCCGTTCGCGTATGCGCAAGCAGAAGCACCTAGATGAGCTCTGG…
			CG-N02f_024_D15													FQ321393	GGGATCAACGAGAGGGAACAGAGGAGGATGATATCTAACAGGGAGTCTGCACGCCGTTCGCGTATGCGCAAGCAGAAGCACCTAGATGAGCTCTGGTCGCAGGTGGTTTGGCTGCGCAGTGAAAATCAGCAGCTCATTGATAAGCTGAACCATGTCTCGGAGAGCCATGACCGGGTGGTTCAAGAAAATGTTCAGCTCAAAGAGGAAGCTTCTGAGCTTCGTCAGATGCTTACCGACATGCAACTCAATAGCCCTTTCCCTGGTTTACGAGACCTGGAAGATGTTCCCTGCAACACAGCTTATCTCAGAGCTGAGTCCTCAAACCAATCCATCTCAAGTTCTGTGGATCTGCTTGGCTAAGATGGGGGCAAAGTTTTAATATTATCCTCTTTCTACGTT…
			CG-N02f_005_D14													FQ315003	TGATATCTAACAGGGAGTCTGCACGCCGTTCGCGTATGCGCCCGCAGAACCACCTAGATTAGCTCTGGTCGCAGGTGGTTTGGCTGCGCAGTGAAAATCATCAGCTCATTGATAAGCTGAACCATGTCTCGCAGAGCCATGACCGGGTAGTTCAAGAAAATGTTCAGCTCACAGAGGAAGCTTCTGAGCTTCGTCAGATGCTTACCGACATGCAACTCAATAGCCCTTTCCCTGGTTTACGAGACCTGCAAGATGTTCCCTGCAACACAGCTTATCTCACAGCTGACTCCTCAAACCAATCCATCTCAAGTTCTGTGGATCTGCTTGACTAAGACGGGGGCAAAGTTTTAATATTA
			CG-R02f_015_K10	CgbZIP6	586-657	1	768	0.37	45	EEE94820.1|predicted protein [Populus trichocarpa]	4e-46	54	AT1G42990.1	ATBZIP60, BZIP60 | basic region/leucine zipper motif 60	9e-30	FQ374738	GGGGGGGACATATATAATTACTCAGAACCAGTTCTTCCCAATAACCTTCTTCGCCTTTCTCGTTGAATTTCTTCTTTTCCTGCCGATTTGTCGGTTAGATTTTTATTTTTATTTATTTAGGTTAGTTGGCGGGTTATGGAAGATACTGAATTTCTTGAGGACGAAGAGATAATCGGTAGAATCGATTTCGAGAGCTTCTTCGATGAACAATCGGATGGCACGGGATGTCTTTTCCGGGTCGAATCCCCGCTTCCCACCGACTCATCTTCCCCCGAGGCCTTGTCGAACCCCGGTTCGGTCTCCTCGTGGATCGGAGAGATTGAGACCATCCTGATGAATGACGACGATGAAGAGAAGGTGGATTACCCGGAGTTCTGTGACAGCCTTTTGGCTGATGTG…
			CG-N02f_011_K03													FQ365279	GGGGTACCTTCTTCGCCTTTCTCGTTGAATTTCTTCTTTTCCTGCCGATTTGTCGGTTAGATTTTTATTTTTATTTATTTAGGTTAGTTGGCGGGTTATGGAAGATACTGAATTTCTTGAGGACGAAGAGATAATCGGTAGAATCGATTTCGAGAGCTTCTTCGATGAACAATCGGATGGCACGGGATGTCTTTTCCGGGTCGAATCCCCGCTTCCCACCGACTCATCTTCCCCCGAGGGCTTGTCGAACCCCGGTTCGGTCTCCTCGTGGATCGGAGAGATTGAGACCATCCTGATGAATGACGACTATGAAGAGAAGGTGGATTACCCGGAGTTCTGTGACAGCCTTTTGGCTGATGTGCTTTTAGACTCGCCAGGGGAGGCTCCTGGGGCCGTTGA…
			CG-R02f_030_H24	CgbZIP7	276-338	3	426	0.94	61	EEE80784.1|predicted protein [Populus trichocarpa]	9e-12	56	AT5G49450.1	AtbZIP1, bZIP1 | basic leucine-zipper 1	1e-12	FQ373198	GGGGTGGCTTTAGCGATTCATCCCTAGGACTGCAGTTGGATATGAACTACGCTTCTCATGTCCTTCTGTGCCATTCTGTGTCAGTCCTCTTACTATATTGGCTCTACGTGTTTTCCTGAATCTTCTCACTTTTTGCAACCTTCATACTTCTTGGTTTTGTAAGGTACAACTTTTGAGGCTCTCATAGAAAGTTTAGCACATAGGGAAAGATGACATCCTCACAACCGGTGAGCTCGGGGTCTGAGATTGATGCGAAGTACGCATCAATCGACGAGAAGAAAAGGAAGAGGATGCTGTCAAACAGAGAGTCAGCAAAGCGGTCACGAATAAAGAAGCAAAAGATTATAGAAGACTTGGCCAACGAACAGGGCAGGCTACTTAGAGAGGTTGAGAACAATA…
	AtbZIP44	>AT1G75390.1/Ath029033 (41-81)	CGCL1984Contig1	CgbZIP8	2-103	2	694	5e-08	73	EEE93884.1| predicted protein [Populus trichocarpa]	8e-38	69	AT1G75390.1	AtbZIP44, bZIP44 | basic leucine-zipper 44	1e-29	FQ322708,FQ317687	GGGAATCGGGAATCGGCGAGGAGGTCCCGAATGCGAAAACAGAAGCAGTTGGATGATCTGATGGGCTTGGTGGCGGAGCTAAGGAAGGATAACAACCAAATCCTGACAAGCATAAACCACACCACTCAGCTCTACATAAATGTGGAGTCCGAGAACTCAATTCTGCGGGTTCAAGTGATGGAACTGGGCCAAAGGCTAGACTCTCTTAACGAGATACTCAATTACATGAACACAAGCAGTGGGGTGTACGAGACTGATCAGACCATCCAGACGAGTGCCGACAGCTGCATGAACCCTTTGAACTTGCTCTATTCTAACCAGCCCATCATGGCTTCTGCAGATATGTTTCCGTTTTAAACATCGTCATCATCACCGTGTGGTTGAAAAAGCTCCAAGTCG…
B3	None	>AT4G31640.1/Ath020315 (152-246)	CG-R02f_010_B20	CgB3-1	355-573	1	756	2e-05	30	CAN76392.1|hypothetical protein [Vitis vinifera]	6e-24	44	AT5G66980.1	AP2/B3-like transcriptional factor family protein	1e-24	FQ375351	GGGGATGACACTTTATCCAAAACGCCCGAGAAAAAGTTTGCTCAAACGAAGCGACCCTTTTTGACAACGCTTCCCAAAGTTTGTCACGGGAAAGAATTGTGAAAAAATCTGTCACAATCGATTTACGGAAAGCAAATATGCGAAAGAAGATGAAAGGATACGCGTTAAATATTTACTGGAAGCGCATAACCTTTATGTTTTGAAGCGTCAGCCTGTTTCTACGGAACTGTGAAAGCGCACGGACGAAGACCCGAAGCAGGGATGGTGAGGTATGGCGCAGTCCGAAAGTCCCCTTTCGGTGACGACAGTCCGCAGTTCTTCAAAGTTTTCCTTCCCTTCACGAGCTCACACCAAATGTCCATACCAGAAGCTTTTATTAAGAACTTCAAGAGAATCATA…
C2H2	MGP	>AT1G03840.1/Ath016923 (72-92)	CG-R02f_003_K05	CgZF2	475-537	1	585	3e-07	95	CAO21823.1 |produit protéique anonyme [Vitis vinifera]	4e-32	69	AT5G66730 .1	protéine à doigt de zinc C2H2-like	1e-34	FQ376026	GGGGATTGTGTAAAGGAATAGATATACCAAAGAGACAGTGGTCCAGCTGAGTCTATGGCTGATCGACTTTAAGAGAAACCGAGTAAGATAACGCGAGAGACAGAGAGAGGAAGAGAAAAATTCTCTCTTGCTTTCATTTTCTCTTTGGGTTCTCCTTTCAAGTTTCTATCGTAGTGATAAGGATTTTGCAAGAGCCTGACTGTGATTGTTCTAGTTCTAGCGGATTCTTTTACTCGGCTAGCTAGTTTTGGACACTCCTACTTTCTGTAAATTCAGTCACAGATGATGTCTGAAGGTAGGTTTTGTGTTCCTTCCACGGTGAAAGGGCTTGCTCAAGAAGCGAACGCAAACCCTAACCCTAACCTGAATTCAAATCCAGTCAAGAAAAGGAGAAGTTTA…
			CG-R02f_040_B14	CgZF3	387-349	2	720	3e-05	80	EEE96540.1| predicted protein [Populus trichocarpa]	2e-103	97	AT1G68130.1	ATIDD14	e-102	FQ372157	GGGTCCTTCGTTAGCACTGATTGTTAACCTTTATTTAGAAAGTTTGGGAGTTGATTGCTTTCCTTCTTAGCCTTATATTATAGAAGATAATCGCGCAAAGAGAAGTGAGAATCCACCCATGTTAGGCAATAACTCTTCATCCACTGTTCCTTCTTCCGAGCCATTTTCTTGCTTAGAAAACGGAAACAACAACAAGAGGAAGAGGAGGCCAGCAGGAACCCCAGATCCAGATGCTGAAGTGGTTTCTCTCTCACCCAAGACACTGTTGGAATCGGATCGTTATGTCTGCGAGATCTGCAACCAGGGATTTCAGAGAGACCAGAACCTTCAGATGCACCGGCGGCGGCACAAGGTGCCGTGGAAGTTGCTAAAGAGGGAGAATCCGGTCGTGAAGAAGCG…
			CG-J02f_005_E12	CgZF4	510-572	3	582	0.0001	71	CAN81435.1|hypothetical protein [Vitis vinifera]	3e-74	74	AT1G34370.1	STOP1 | C2H2 and C2HC zinc fingers superfamily protein	2e-70	FQ325811	ACGCGGGGGATCCAAAAGCAATGCTTAGCAATCTCTCTTTCCTGGAACAAAAGATACATCAGCTTCAGGGTTTAGTGCATTTGATTGTTGGAAGGAGAGGGCAAATATTGGAGCAACCAGATGAACTTGCAACTCAGCAACAGCAGCTCATCACTGCTGATCTTACGTCAATTCTTGTTCAGCTTATCTCCACTGCTGGTAGTCTTCTCCCATCTGCGAGGCACAGCCTTGGCACTGCTCCCAACAGACAGCTTGATGGGCCTTTCTGGCCTGCCGTGGTAGGCCTGAATGGTGGTGTTCAGGCTCACAATGACGGTGGAAGCAAAGTTTCTGATCAGTCGAACCAGATGGATTTAACAGGTAATGGTGTAAATGAACAGAATTACAACATGGAAGAAC…
			CG-J02f_003_F19	CgZF5	590-652	2	662	0.0002	71	CAN81435.1|hypothetical protein [Vitis vinifera]	3e-81	64	AT1G34370.1	STOP1 | C2H2 and C2HC zinc fingers superfamily protein	2e-69	FQ326010	ACCCGAATTGAGCCACCTTTCCAACAGTTGAAGCAGCATTCTGAAATCCAATCTTCATGTCCTGGCAACGCCAACAATCATGTTAAGCTTCCAGACCAAGATGATGATCAGATGAATGAATCAAGCCAAACGGATAAAATCCAAGACTGGGATCCAAAAGCAATGCTTAGCAATCTCTCTTTCCTGGAACAAAAGATACATCAGCTTCAGGGTTTAGTGCATTTGATTGTTGGAAGGAGAGGGCAAATATTGGAGCAACCAGATGAACTTGCAGCTCAGCAACAGCAGCTCATCACTGCTAATCTTACGTCAATTCTTGTTCAGCTTATCTCCACTGCTGGTAGTCTTCTCCCATCTGCGAGGCCTGAATGGTGGTGTTCAGGCTCACAATGACGGTGG…
	ZAT 10	>AT1G27730.1/Ath003203 (80-102)	CGCL519Contig1	CgZF6	363-431/519-587	3	1018	9e-08	95	CAN61394.1|hypothetical protein [Vitis vinifera]	2e-51	54	AT5G67450.1	AZF1, ZF1 | zinc-finger protein 1	6e-37	FQ362000,FQ368738,FQ370742,FQ366980,FQ370617,FQ370536,CO037390.1,FQ367254	GGGACTCATAACCCATTCAAGCAATTCAAAGATTCTTCCCTTTCCTTCCTTACAGTCTTAGATCAGAAGAAGGAGAAGAAGAAGAAGAAGCAGTAAGCACATGGCTCTTGAAGCTCTCAACTCCCCCACCGCGGCGGCTCCGTCGTTCCGTTTCGAGGATGCCACCCCCCACTGCCTTGACTCGTGGACCAAGCGCAAGCGTTCAAAGCGTCCACGTACTGATCAACCTTCCACCGAGGAAGAGTACCTTGCTCTCTGCCTTATCATGCTTGCTCGTGGCGGCGGCTCCAGTGTAGAGCGCCACCAGTCTCCCAGTCCTCCTGTGATGACGGAGGTGGCGGCACCTGCTGCCAAGCTTGTCTACAAGTGCTCCGTTTGCGACAAGGCGTTCTCATCTTA…
			CGCL519Contig1		366-434/522-590	3	752	9e-08	95	AAD26942.1|AF119050_1zinc-finger protein 1 [Datisca glomerata]	9e-63	54	AT1G27730.1	STZ, ZAT10 | salt tolerance zinc finger	9e-40	FQ362000,FQ368738,FQ370742,FQ366980,FQ370617,FQ370536,CO037390.1,FQ367254	GGGACTCATAACCCATTCAAGCAATTCAAAGATTCTTCCCTTTCCTTCCTTACAGTCTTAGATCAGAAGAAGGAGAAGAAGAAGAAGAAGCAGTAAGCACATGGCTCTTGAAGCTCTCAACTCCCCCACCGCGGCGGCTCCGTCGTTCCGTTTCGAGGATGCCACCCCCCACTGCCTTGACTCGTGGACCAAGCGCAAGCGTTCAAAGCGTCCACGTACTGATCAACCTTCCACCGAGGAAGAGTACCTTGCTCTCTGCCTTATCATGCTTGCTCGTGGCGGCGGCTCCAGTGTAGAGCGCCACCAGTCTCCCAGTCCTCCTGTGATGACGGAGGTGGCGGCACCTGCTGCCAAGCTTGTCTACAAGTGCTCCGTTTGCGACAAGGCGTTCTCATCTTA…
			CGCL2694Contig1	CgZF7	306-374/468-536	3	926	8e-07	86	CAN61204.1| hypothetical protein [Vitis vinifera]	8e-63	60	AT1G27730.1	STZ, ZAT10 | salt tolerance zinc finger	1e-42	FQ321526,FQ374570	GGGATTCGCAGTCTCATCTTCCTACTCTGAAACCGACTTTGAAGAAGACGAAGTAGATATGGCCTTGGAAGCTCTCAATTCGCCCACCGCTGCTGCTGCTTTTGGCTACGAGGAGATGGATAGGCAGTGCGTTGAGCCGTGGACCAAACGGAAGCGCTCGAAGCGTCCCCGTATGGAGAATCCACCGACGGAGGAGGAGTATCTGGCTCTCTGCCTCATCATGTTGGCCCGCGGCGGCTCTGCGTCCGGGGAAGAGGAAGCTGAACGGGAGAGACAACCGGAGCCGCCGGCGTTGAAGCTTTCGTACAAGTGCACGGTCTGCGGGAAGGCGTTCTCGTCGTACCAGGCACTGGGTGGCCACAAGGCGAGCCATCGGAAGTCGGCATCCGAGCCGTCCAC…
			CG-N02f_013_K09	CgZF1	305-373/476-544	2	731	9e-06	78	CAN61204.1|hypothetical protein [Vitis vinifera]	1e-40	50	AT1G27730.1	STZ, ZAT10 | salt tolerance zinc finger	3e-32	KM587112	GGGGGACTCTTCAAAATCCCTCTCAATTATCTTCCATTGTTGCACACAACGGCGTCAGATGGCTCTGGAAGCTCTGAGTTCTCCGATTTCAGCTGCCCCTTTGCTGCATAATGACAGAGCAGAAGACCGCTATCTCGGGCCGTGGGTAAAGAGTAAGAGGTCTAAGCGTCCCCGTCTTCACAATCCTGCTGCGGAAGAAGAGTACCTAGCTCTTTGCCTGCTTATGCTAGGTCAAGGTGGAGCTACCCCGACCACAAATACCGAAAACCAACCACCCCTCACGCCATTCTCACAGACTCTCCCTTACAAGTGCACCCTCTGTCACAAAGCCTTCCCGTCCTACCAAGCCCTGGGTGGACACAAGGCCAGTCATCGAAGACCCATTGGACCAGAAGAGCA…
			CG-R02f_030_B07	CgZF8	197-265/341-409	2	651	0.0003	56	CAI77630.1| putative Cys2-His2 zinc finger transcription factor [Juglans regia]	1e-54	74	AT2G37430.1	C2H2 and C2HC zinc fingers superfamily protein	5e-34	FQ373243	GGGGACAATTCCCCTTCCATACAATTCACGTCTACAAAGCTAAAACCGAGAGATAATAAACATTGCGTCCTTTTACCCAGCCATGAAGAGAGGAAGAGAAGATGAGGCAAAAGAGAGCTTCGACATGAAAAACTGTCTGATGCTTCTGTCCCGTGGGCTACAGACCCAGCACAGGAAATCCCCAGCGGTTCAGGTTTTTGAGTGCAAGACTTGTAATCGCCAGTTTCAGTCATTCCAAGCTCTGGGTGGCCACCGTGCCAGCCACAAGAAGCCAAGATTGATGGGGGAAGAACTCAGAGATCGGACGAAGCTCCAAGGCTCTGGGAACAAACCCAAAATGCATGAATGCTCAATATGTGGCGTGGAGTTTGCGATGGGGCAAGCTTTGGGTGGGCATAT…
			CG-J04f_002_D12	CgZF9	236-304/380-448	2	584	0.0003	56	EEF02476.1|predicted protein [Populus trichocarpa]	2e-45	66	AT5G59820.1	RHL41, ZAT12 | C2H2-type zinc finger family protein	2e-27	FQ318311,FQ321400,FQ315353	ACGCGGGGGAAGTTCCATTCAAACTTTCCTTCAGAGAAGACCAACTTTTCCAACTAAACACAATCGTTCAAAGCTACCCTTTTGGATTTCACACCCTGATTGCCAAAGTTCCTGCCTAGCCATGAAGAGAAGCATAGCGGAAAGAGAGTTTGATAGCATCACCATGGCAAACTGCTTGATGCTACTCTCTCGTGGGGAAGATATGGATGTTTTCTCTAACTCTCCGAGTCGCGTGTTTGAGTGCAAGACATGTAACCGGCAATTCACATCGTTCCAAGCCCTAGGGGGCCACCGGGCGAGTCACAAGAAGCCAAGGATGATGGGGGCGGATGGAAACCTTGATTCGCAGTCGCACGGCTCCCCAACCAAACCCAAAACGCACGAGTGTTCGATCTGCGG…
			CG-R02f_034_J21													FQ372738	GGGGAAGTTCCATTCAAACTTTCCCTCAGAGAAGACCAACTTTTCCAACTAAACACAATCGTTCAAAGCTACCCTTTTGGATTTCACACCCTGATTGCCGAAGTTCCTGCCTAGCCATGAAGAGAAGCATAACGGAAAGAGAGTTTGATAGCATCACCATGGCAAACTGCTTGATGCTACTCTCTCGTGGGGAAGATATGGATGTTTTCTCTAACTCTCCGAGTCGCGAGTTTGAGTGCAAGACATGTAACCGGCAATTCACATCGTTCCAAGCCCTAGGAGGCCACCGGGCGAGTCACAAGAAGCCAAAGATGATGGGGGCGGAAGGAAACCTTGATTCGCAGTCGCATGGCTCCCCAACCAAACCCCAAAACGCACGATTGTTCGATCTGCGGC
			CG-R01f_008_A05													CO037544.1	GGCACGAGGGAGAAGACCAACTTTTCCAACTAAACACAATCGTTCAAAGCTACCCTTTTGGATTTCACACCCTGATTGCCGAAGTTCCTGCCTAGCCATGAAGAGAAGCATAGCGGAAAGAGAGTTTGATAGCATCACCATGGCAAACTGCTTGATGCTACTCTCTCGTGGGGAAGATATGGATGTTTTCTCTAACTCTCCGAGTCGCGTGTTTGAGTGCAAGACATGTAACCGGCAATTCACATCGTTCCAAGCCCTAGGAGGCCACCGGGCGAGTCACAAGAAGCCAAGGATGATGGGGGCGGATGGAAACCTTGATTCGCAGTCGCATGGCTCCCCAACCAAACCCAAAACGCACGAGTGTTCGATCTGCGGCCTGGAGTTTGCGATAGGGCAGGC…
			CGCL1783Contig1	CgZF10	491-559	2	709	9e-05	65	CAO16742.1| unnamed protein product [Vitis vinifera]	1e-45	53	AT3G10470.1	C2H2-type zinc finger family protein	3e-22	FQ314820,FQ321901	GGGATTGCTTCCCTTCTTTCTCTTGTCAAATTGCTCTAGCACTTTTATTCCTACTTTCCTTCTTTCTTTCTTTCTCTGTAACTCTTTCGGTGCTCTCTGGTGGATATGGAGGGCCAAGAGGAGGTAGTTAAGTCTAAGGATCAGACTGACATCGTCAAAGGCAAGCGTAGCAAGCGCCAAAGACCATCGGCCCTGTGTTGTTCTCTCGCTTCCAGCTCATCAAGTGGTTGTGGCGTAGTTGGCACTGGCAATAGCGACGACGGCGGTTGTGAAGGGGGAGAATATGGTTCGCTTTTGTCGGCGACAAACTCTGGCGACGCATACGAGAGCAACGGGGAAGAGGAAGAGATGGCCAATTGCCTAATTCTGTTAGCCCAAGGTAGGGGGCCAAGGCAACCT…
			CG-J02f_002_E02	CgZF11	85-153	1	726	0.011	43	CAN66783.1|hypothetical protein [Vitis vinifera]	4e-56	58	AT4G16610.1	C2H2-like zinc finger protein	1e-25	FQ327210	ACGCGGGGGAGGAGAGAGAGGCGTAAAAGCTTTGGTCTTTACTTGCTCTGTCAAGTTTCGCTCTGTTCTGTGCCAATGGAGAGGCACAGATGCAAGCTTTGCTCGAGGACATTTGCTAATGGCAGAGCTTTGGGTGGTCACATGAAGGCTCATTTGGCCACCCTGCCGCTTCCTCCTAAGCCACAGCAACTCGGGGACCGTATCGAGTCAGCCTCATCTTCATCTTCTTCGTCAGGTGAAGAAGCAGAAGCAGAAGCAGAAGCAGAAGAAGAGCAAAGCCTCGGAGAAGGAGATGAGAAGGGTTTGGCCTATGGGTTGAGAGAGAATCCCAAGAAAAGTTTCAGACTTGCAGATCCTGAGTTCTCTTTTGCAGTCGATGCTGGGTCTGTGGTCCAGGAC…
			CG-J02f_005_J16													FQ326557	ACGCGGGGGAGGAGAGAGAGGCGTAAAAGCTTTGGTCTTTACTTGCTCTGTCAAGTTTCGCTCTGTTCTGTGCCAATGGAGAGGCACAGATGCAAGCTTTGCTCGAGGACATTTGCTAATGGCAGAGCTTTGGGTGGTCACATGAAGGCTCATTTGGCCACCCTGCCGCTTCCTCCTAAGCCACAGCAACTCGGGGACCGTATCGAGTCAGCCTCATCTTCATCTTCTTCGTCAGGTGAAGAAGCAGAAGCAGAAGCAGAAGCAGAAGAAGAGCAAAGCCTCGGAGAAGGAGATGAGAAGGGTTTGGCCTATGGGTTGAGAGAGAATCCCAAGAAAAGTTTCAGACTTGCAGATCCTGAGTTCTCTTTTGCAGTCGATGCTGGGTCTGTGGTCCAGGAC…
			CG-N02f_037_L15	CgZF12	545-613	2	674	0.12	47	EEE86403.1|predicted protein [Populus trichocarpa]	4e-44	68	AT1G66140.1	ZFP4 | zinc finger protein 4	5e-21	FQ362561	GGGCGAAGAGACCTACTTACAAGACTGTATGGACTTGGGATAATCAACCATACAGAAAGCGCAACTGAAGCAGACGTCTGCAAATTCAAGACCGTTTTAAATTCACCAGCTTTGGCCTACCCGCTTGATCTTGATGATGGAAGGCCCTCTAGAGTTCGCAATATGCTGAGTGACTCAACCTGGTTTCTTCTCATCTCGAATGTGAATTAGCTTCTGCAGCTCACCACACAGATCAACAATGAAACCTACCTTTGACCTTGAATTAAAGGCGTCCTCCGAGAATGACTCTGAAGTTAGCAGCCAAGTCGCTTCCAACAAGTCCACCTCTGCAGCTCCCTCCAAAGACAGTATCACTAACTCCTCCCAACTCACCGGTCTTGTAGAGGGTCAATCACAGTC…
			CG-GI1f_004_O18	CgZF13	259-327	1	628	0.015	52	EEE72519.1|predicted protein [Populus trichocarpa]	2e-50	76	AT4G17810.1	C2H2 and C2HC zinc fingers superfamily protein	9e-25	FQ316046	ACGCGGGGAACTCCATACATCTTAAATGCAAGTACCAGTACTATGGCAGCTGAGCTTGGACTTCTCTCCTTGATCCAGCTCCAAAAATTGGCTCAATCCCAGAAAAATCAAAACCAGCAGAAGCTAAACCCCAGCCTGACCTCCCCATCGTGGATGTGGAACCCTAAGCAAGCACAGGAAGACGATGACTCCTGGGAGGTAAGAGCCTTCGCTGAAGACACAGGAAACGCGATGGGAACCACATGGCCACCGAGATCTTACACGTGCACCTTCTGTAGAAGGGAGTTCCGATCAGCCCAAGCCCTCGGCGGCCACATGAACGTGCACCGCCGTGACCGTGCCCGGCTCCGCCAGACTCAGCCTAATTCCATCAGTCCCACGTTGCCTACAACGTCTTCG…
			CGCL2014Contig1	CgZF14	298-366	1	1120	0.048	52	EEF02440.1|predicted protein [Populus trichocarpa]	5e-59	53	AT4G17810.1	C2H2 and C2HC zinc fingers superfamily protein	7e-25	CO037934.1,CO037933.1	GGGTGAAGGNNNGTATGTATCATCTGAACGTANNNNCAGAAAGAACGACAGTGAAGAAGAAGCGGTCTTAGGTCTTTTGCAACTGACTNNNNNNTCTCCCGAAAACCCAGGAGGCCGATTTCCGCCAACAAACGNNNCCATGCCGACAGACAAACCAGTTTCAAAATAATCATCATGATCAAGGCATAAAGATTCCCCCCTTAGACCCTTCTCCCCTTCAGGTTTTGATTCTGAGATTCTGAGAAGTCTAACCGCCTTAGGATCGGAACAAGATCGAGCAATAGGAGAGGCATAAGCAGAGGCAAGAGTATTATCACTTGAGTTTTCTGGAATGGATGAGTCTGAAACCCTACAAGGTTTGGGGTCGAGATCGCCGTGCGACTTGCCAAGCTCAGTTGA…
			CGCL2830Contig1	CgZF15	303-371	3	781	0.11	47	EEE89231.1|predicted protein [Populus trichocarpa]	1e-62	58	AT1G10480.1	ZFP5 | zinc finger protein 5	7e-25	FQ322262,FQ313969	GGGGGGGAGTCAGTACAACAAATACCTCTCTCTTCTTATTTCAAGAGCGATGTCAAGGGATGAGTCTAATCTCTTATCTTCCACATGGAATGGAGAAAATGGCTATTCTGCTGGTTCTTCGGCTGAGAAGAGGCTCAAATTATTTGGGTTCGAGTTGAATCCATCTAAGAATGATGACAGCAACCACAAAGGCTCTGGAGAAGGAGATGAAAGTGTAAATTCATCATCAACAACAGTTTCATCTGGAAGGGACAAACCTGCCAAGGAAAGAAGCTCAACCGGGGTGCCAGATGATAAAAAGTTCGAGTGCCAATATTGTTTCAAGGAATTTGCAAACTCACAGGCATTGGGAGGTCATCAAAATGCCCATAAAAAGGAGAGGATGAAGAAGAAGAGATT…
			CG-R02f_026_N15	CgZF16	276-344	3	442	0.043	52	CAN72502.1| hypothetical protein [Vitis vinifera]	1e-31	62	AT1G68360.1	C2H2 and C2HC zinc fingers superfamily protein	1e-25	FQ373587	GGGGATGCATCCTCATTTTGAGTTATTGCTTTTCTCTCTCACCTCCTCCTCTCTCTCTGTCTCTCTCTCTCTCTCTCTGTCTCTCTCGCTACACATTCTTGGCACAGCTAGACTACCAGAGTCCTAAATCAAGCGATAATTCATCCACTACCTCATGCACACGCTTAAAGCTCTTCGGTTTCAACGTCCAAGAAGATGAAGAACCTGTGGAATCCACCAAGACCCCATCTGGGTCACCGGACTCGAGCTCTTTCCCGCCCTCCAGTGACCGGAAATACAAGTGCCAGTACTGCTGCCGAGAGTTCGCTAACTCACAAGCCCTCGGTGGGCACCAAAACGCTCACAAGAAAGAGCGACAACAGCTCAAGCGTGCACAGCTGCAGGCCACTCGAAACGCAG…
	None	>AT2G29660.1/Ath021318 (126-149)	CGCL1793Contig1	CgZF17	417-488	3	1123	2e-05	70	EEE88071.1|predicted protein [Populus trichocarpa]	9e-141	70	AT2G29660.1	zinc finger (C2H2 type) family protein	5e-93	FQ317896,FQ374799	CNGGACGCNANCAGCACCACCCATCACATATTACATTCTATGACGAAGAAATAGACCGTGTGATNNTACTCANNNAGTGTACACAATCANNNAGCAAGGAAGCACAGCCCTAGGGTTAAACACCAGTAGTTCGTCCTCATCCACTTTAGTGAGGGCTCCACTTCCACCCCTCCCGACGATCGAGTCAAACCCGCCGTCCTCCTTATCCACGTCCGTGTCCGTCTCGCACCCGATCCGACCCGCGACAACCCGGCAAACCAGCATGGCCCGCTTCACGTTCATGAACTTGAACTCCTCCTCGATTTCCTCCGGAAGCGACTGGTGTGCCCTCCAGCTTGTCGATATCGTTGAAATCCCGTCCAACTTTGGAGAGAAGCCGGACTTGATGATCCCACACAC…
C3H	SOM	>AT1G03790.1/Ath010165 (125-148)	CG-N02f_013_J02	CgC3H1	407-466	2	722	0.42	50	EEE96325.1|predicted protein [Populus trichocarpa]	2e-66	40	AT3G48440.1	Zinc finger C-x8-C-x5-C-x3-H type family protein	3e-62	FQ365096	GGGTAATGCGATTGAGAAGGTGGTGATGGTGGTGGGGGAGGAAAGTGATGCGACAAATGGTAATGATGATACCAATGCCCAGAGGCTTCAGCATCAGTATCAGTACCCAGTTCGGCCTGAGGCCGAAGATTGCAGCTTTTATCTCAAGACTGGGACGTGCAAGTTTGGATCCAATTGCAAGTTCAACCACCCTGTTAGAAGGAAAACCCAGGCTGTCAAGGAGAAGGTCAAGGAAAAGGAAGATACTTCAGAGAGGCTGGGCCAGACAGAGTGCAAGTATTACTTGAGGTCAGGGGGGTGTAAGTATGGGAAAGCTTGTAGATACAGTCACACAAGATGCAAAACTTCTGGAACCACACTAGAGCTTAACTTTCTGGGCTTGCCAATCCGACAGGGAGA…
			CGCL1187Contig1	CgC3H2	05-040	2	1238	2.1	75	CAN81808.1|hypothetical protein [Vitis vinifera]	6e-80	66	AT2G19810.1	CCCH-type zinc finger family protein	8e-60	FQ312652,FQ320296,FQ318675,FQ313403	GGCTGTAAGAAAGGGGACGCGTGCGAGTTTGCGCACGGTGTGTTTGAGTGCTGGCTGCATCCCGCTCGTTATCGCACGCAGCCATGCAAGGACGGGACGAGCTGTCGCCGAAGGGTGTGTTTCTTCGCTCACACGCCTGAACAGCTTCGAGTTTTGCCACAGCAGAGCCCAAGAAGTGTCGGCAACTCGGCCGACTCGTACGACGGTTCACCCCTGAGGCAGGCTTTTGAGGCATCATGCCCCAAAGCACTGCCGTTTCTGTCCTCTCCGTCTTCTGTCTCGCCACCGGCGACCCCTCCGACGGAGTCTCCACCGATGTCACCCATGACCCAGTCGCTGAGTCGGTCACTGGGCACGGGCACGATCAATGAAATGGTTGCCTCGCTTAGGAACTTACAG…
CAMTA	None	>AT5G64220.1/Ath030124 (18-136)	CGCL2070Contig1	CgCAMTA1	350-201	-2	411	3e-19	82	NP_201227.3|calmodulin-binding protein [Arabidopsis thaliana]	8e-18	68	AT5G64220.2	Calmodulin-binding transcription activator protein with CG-1 and Ankyrin domains	2e-23	FQ315026,FQ312955	GGAGAATGGGAAAGAAAGTAGTTAGTTCATCAAAGACGAACAACAGATAATTACAATGGCAGGTACAAACAATGACAGAAATGAGACTCACAAAGGATGGAGTCATAACATATGCAGACCAGAATATTAAAACAACTTTATAGCCATGTCATTTTTATGCAGTCAAATGTTGTGACTTCTACAGGTATCTAACCCAAATAAAACAATGGACCTTTTTTTGCAAGCTTACCTTCAGCTTCTCATGAGCTTCCTTCACAGTCTTTCCATCTTTCTTCTTCCTCCAATTATGTCCATCCTTCCTAAAATATCTCAGCACCTTCCTATCAAAAAGAAAAATTGAACCACCTGGAAATGGAGGAATATATGTCAATCTTTGATGTTTTATGTGTATCTGCTTAA…
CO-like	None	>AT1G25440.1/Ath008518 (14-57)	CG-N02f_010_M08	CgCO-like 1	68-199/206-328	2	661	1e-07	56	EEF03056.1| predicted protein [Populus trichocarpa]	3e-67	63	AT5G57660.1	ATCOL5, COL5 | CONSTANS-like 5	2e-55	FQ365373	GGGGGAGCCGGAGATGGGAATTGAAGCAGATAGCTTGAAGCGGTTCGGCGGGGGTTGGGGCGTGGCGGCTAAGCCCTGCGACTCCTGCAAACCGGCCCCAGCTTTTGTGTTCTGCAGGGCCGATTCTGCCTTTCTGTGCCTGAACTGCGATGTCAAAGTCCACTGCGTTAACAAGCTTGCGTCGCGGCACGAACGCGTTTGGATGTGCGAGGTGTGCGAGCAGGCTCCCGCGGCTGTTACGTGCAAGGCAGACGCTGCCGCCCTCTGTGTCTCGTGCGATGCTGACATCCACTCTGCTAACCCAGTGGCGCGCCGCCACGAGCGCGTTCCCGTCGAGCCCTTCTTTGACTCAACTGAGTCCGTAATCAAATCCTCCGTGCTCAGTAACTTCCTCGTGGT…
			CG-R02f_007_G15	CgCO-like 2	73-204/211-333	1	728	2e-07	54	ACH73166.1|CONSTANS-like protein [Prunus persica]	8e-85	75	AT5G24930.1	ATCOL4, COL4 | CONSTANS-like 4	9e-83	FQ375616	GGGGAAAGAGAGAAGGAGAGAGAGAGAAAGAGAGAGATTACGGAAAAGAACAACAGAGAGTAGACTATGGCGTCGAAGCTCTGCGACTCTTGCAAATCGGCAACGGCGACGCTGTTCTGCAGAGCGGACTCGGCGTTTTTGTGCGGGGGCTGTGACTGCAAGGTCCACGCAGCCAACAAGCTCGCGTCCCGCCACGCGCGCGTTTGGGTCTGCGAGGTGTGCGAGCAGGCCCCTGCGCACGTCACTTGCAAGGCCGATGCCGCCGCGCTGTGCGTCACATGCGACCACGATATCCACTCCGCAAACCCGCTCGCCCGCCGTCATGAGCGCGTCCCGGTCACGCCGTTCTATGAATCTGTCTCTGTGAAGTCCGGTGCCGCCGTCAACTTTCTGGAGGAC…
Dof	OBP2	>AT1G07640.1/Ath030997 (21-76)	CG-N02f_011_C14	CgDof1	393-548	3	685	8e-25	90	CAO67936.1| unnamed protein product [Vitis vinifera]	3e-31	92	AT5G60850.1	OBF BINDING PROTEIN 4	9e-38	FQ365334	GGGGGCTCTCGCTCTCTCTCTCTCCCCCACACACATAAAACAGCGACTCGTGGGAGAACTTTCCCAGTCATAGTCAGCAGCTGTGAAAACATTTTCCGTGAAAATATCCCGGAAAATTTAATCTGACACTTCCTGTGCTGTCATGTGATTTCGAGGTTCCAGAACTCTTCTAAACAGCTTGGGGATTCACACCTCGCGAAGAAAGTCCCAGTCTTTTGTTAGAATCGAGGGCCACCGGGAGGGTTTGCGAAATGCAAGACATCCAGTCGATCGGAGGGAGCGGGAGGTTGTTCGGCGGCGGCACGGGGACAGGAGGTGGTGGGGGAGGGGACCGGAGACTTCGACCCCATCACCATCCAACCCACCAGCACCACCAGAACCACCACCCGGCGCTCAAGT…
			CG-J02f_001_B21	CgDof2	138-302	3	647	4e-25	81	CAO66419.1| unnamed protein product [Vitis vinifera]	2e-73	70	AT1G28310.2	Dof-type zinc finger DNA-binding family protein	1e-37	FQ326275	ACTCATCCCTCCCACTCCAAACGAATGGTCACAGAACCAGATAGATGATCAGAAGGGCTTGATGGATTCGACGGGTAGGGTGATGGAAAAAAACAGCTATGGACCAACAACAACAGCAGCAGCAACAGCAGCAAGCCCTGAGGTGTCCTCGTTGTGATTCATCCAATACAAAGTTCTGTTACTACAACAACTACAGCTTGTCGCAGCCAAGGCACTTCTGCAAGGCCTGCAAGCGTTACTGGACGAGAGGTGGTACTCTAAGAAACGTGCCTGTAGGTGGGGGGTGCAGGAAAAACAAGCGCGTGAAAAGGCCTGCTGCTTCCGCAATCGATGGAGCCTCTTCTTCAGCTCCTAGTGCAAATCAGGAGCCTCCATCCCAACAGCACATCGATATATCTT…
			CG-R02f_035_O14	CgDof3	188-352	2	1309	4e-23	78	EEE98523.1| predicted protein [Populus trichocarpa]	1e-92	69	AT2G46590.1	DAG2	1e-42	FQ324775,FQ323570	GGGGGAGGATAACGTTTAATTTGCTCTCTAAACATGAAAGCATATCACTTTTCTTCTTTACTTTTTCGTTTGTGTGATAACTGATAAAGGGAACTTGGAAAAGGAAGAAGGGCAGGTATAGCCCCTGGAAGGGGTTGCCCCTAACGCAAGGCCTACGTCAGAGAGAAGGGCAAGGCCTCATGAACACTTGAACTGCCCGAGGTGCAACTCAACCAACACCAAGTTCTGTTACTACAACAACTACAGCCTCAGTCAACCAAGATACTTCTGCAAGACTTGCAGAAGGTATTGGACTGAAGGTGGCTCTCTCAGAAACGTTCCTGTTGGTGGAGGTTCAAGAAAGAACAAGAAATTTACAGCAGCAGGAGCATCAACTTCATCAAAGATCCCTGATCTTAA…
			CG-J02f_002_G08													FQ326118	ACTCCTCTGGGTTCCCTTTTCAAGAATTCAAACCGGCTCCAGGTTTTTCTGTTGATGGGCTCGGAAATAGGTATGGGGTTCAAGAGAACAGTGGGAAGCTTTTGTTTCCTCTTGGAGAACTGAAGCAGATTTCAAACACAAATGAAGTTGAGCAGAATAAGGGACAAGGGAGTTCGACTGGATACTGGAGTGAGATGTTAAATGGAGGATATTGGTAAAAAAAAAAAGGACAATGAGAGCAAGAAACTGATTTTTCTTCTCTTCCTTCTTTTCCTCATCTTTTTACGTTGTTTGATTACCGTTTAATGATTGTCCAGAACTAACAGTTAGAATACATGTGGTTCTTTGCTTCCATTTTCTTTGTTTTCTGGCTTTCCGAAGGTAGTCGGTGGTGGAATT…
			CG-R01f_010_D04	CgDof4	276-434	3	744	6e-20	69	CAO48059.1| unnamed protein product [Vitis vinifera]	1e-59	76	AT1G29160.1	Dof-type zinc finger DNA-binding family protein	8e-49	CO037071.1	GAGGACGGCCTCTCTTTCTATACAACGAAACATCTTCCCATTCATACCAAATTAGTCTTTACCTTCTCTTTCTCCACTCTTTCTCCTCGTTTCACACTCACCCAACCTTTCTTTCTCCTGTTTTTCCGATCCCCACCGCCATGGCTAACGGGCAATCCGGCCAAAATGCGCCCGGAATCAAGCTTTTCGGGACCACGATCACGTTGCAGAATAGGCAAGTAAAGGAAGAACAGAAAGGGATAGATCTAACAGCGGAGAAGAGGCCGGATAAGATCATTCCATGCCCCAGATGCAAGAGCATGGAGACTAAGTTTTGTTACTTCAACAACTACAACGTTAACCAGCCCAGGCATTTCTGTAGGGGTTGTCAGAGGTACTGGACGGCCGGTGGGGCTCTCC…
			CG-R02f_011_O21	CgDof5	572-658	2	658	2e-10	75	EEF03996.1| predicted protein [Populus trichocarpa]	5e-21	42	AT5G62430.1	CDF1	5e-20	FQ375162	GGGGACTCGCACGCACGCAAAAACGTGTCGGATCGCCTTCTCTCTCTACTTTCTCTATCTAGAAAGTGTTTGCTGTTTTTTTTCCGAGGAGGAGACACACAGAACAAAAGCCTAAACGGGGAAAGCGGGGGGGCAGGAAATGTCGGAAGCGAAGGACCCGGCGATCAAGCTTTTCGGGATGACGATTCCCGTGCCGGAGGTGCCGGTGTTGGGGTCGGCGGACTCCGCTGGAGCTCCCACTGCGTCTTCGGTCTCTGTGGTGGAAGATGGCGCCGATCAGGACCATGCTTGTTCGGCCGAGGCCGTCATGGACAGAGATGGAGAGGAGCTCCAGGCTGAAAAGGACACTTTGGGAGAAAAAGCGGCTCAGAATAATCAGAAAGATGGAGGCCAATCTGT…
DBB	STH	>AT2G31380.1/Ath025492 (4-43)	CGCL3152Contig1	CgDBB1	266-385	2	779	2e-16	95	EEE75771.1|predicted protein [Populus trichocarpa]	3e-79	83	AT1G06040.1	STO | B-box zinc finger family protein	8e-68	FQ362243,FQ372386	AAAAATTGCTTGTCTNNGACAGAGAANNNNGAGNANNNNCTGCTGCCGCTAGNNNNTCCTGCGGGATTTGCTCACCAAAAAGACCCATGTCTGTTAACCATTCAAACTCTCCCAACTCAAGTGACCCTTTCTTGTCAGAAGATTCAAGATCAGAAAATTGAAGCAAGTCATCAACAGCCCAGGGAGAAGTGACGCCAGAAGGTTGCTGTGTGGGCATTTTTATCGGCATCTGCTTTGGGTTCTGATGAGGTGGCTCAGAGCAACTTTTTTCAGTGTCCTTGTTACAACTGGAGCTCAATGCCACACGGATTCCAGTGGCCAGGAATCGCTGATGCTTGGCTGAAAGACTACCAGGTGAATGAACAGGTTCATCGCAATCCTGACAGAAGAGAGCTCTGT…
			CG-R02f_046_L10	CgDBB2	14-133/170-289	2	686	5e-09	65	CAO39479.1|unnamed protein product [Vitis vinifera]	3e-61	58	AT1G78600.1	LZF1, STH3, DBB3 | light-regulated zinc finger protein 1	3e-45	FQ327879	GGGGATGAAGATACAGTGCAACGTGTACAAAGTGGCGGAGGCCGGGGTGCTGTGCTGTGCCGACGAGGCCGCCCTGTGTTTGGCGTGCGACGAGAAAATTCACGCGGCCAACAAGCTGGCCAGCATGCACCAGAGGGTCCCTCTCTCCAGTTCCTCCTCTCAGATGCCCAAGTGTGATATCTGCCAGGAGACAGTTGGGTACTTCTTTTGTCTAGAGGATCGAGCTTTACTCTGCAGAAAATGTGATGTTGCCATACATAAAGCAAATATTTATGTATCCAATCATCAGAGATTTTTGCTAACTGGCGTAAAAGTTGGCCTCGAACCCAATGAACCTGTTGCTACCTCTTCATCGGTGAAGTCAGCTTCTGGGCAAAAAGGCTTGGAAACTAAGTCTCC…
			CG-N02f_036_O21	CgDBB3	260-379/422-535	2	738	5e-09	67	EEE93900.1|predicted protein [Populus trichocarpa]	1e-50	87	AT4G39070.1	B-box zinc finger family protein	3e-51	FQ362649	GGGGGGGGTTCACAGCGAAAGTGTTTTGAGCGGTGAAATTAGGAGAATTTCTCTGTAAACCAACCTGGGAGACCATGGGACTCCAGAATAAAGAACTACTTAAAAAGAGCTGCCAACTCCAATGTACAAAAGCTTAGCCACATTCTGGACTTGTCTTCAATGGCAGGTCTCTCTACCCGGCATCCGATGCTCCTAAGTTTCAAGATGGAGAAAGAGACAAAAGCTGAAACTCGATCCCTCCCATCTCACGATGAAGATCCAGTGTGATGTATGTGGCAACGACGAGGCCTCGGTGTTCTGCACCGCCGACGAGGCTGCCCTTTGTAACGCCTGCGACCACCGCGTCCACCAAGCGAACAAGCTCGCCTCCAAACACCAACGCTTCTCGCTTCTCCACCC…
			CG-R02f_012_B04	CgDBB4	33-146/186-284	3	695	2e-07	63	CAO48250.1|unnamed protein product [Vitis vinifera]	1e-77	77	AT4G38960.1	B-box type zinc finger family protein	3e-70	FQ375148	GGGGGCGGAAGGGATTAAGTATGCGAACACTTTGTGACGCTTGCGAGAGCGCTGCCGCTATCGTGTTTTGCGCTGCCGACGAGGCCGCTCTTTGCCGTGCCTGCGACGAAAAGGTTCACATGTGCAATAAGCTTGCAAGCCGACATGTACGGGTTGGTCTTGCGAACCCCAGTGATGTTCCCCGCTGTGATATATGTGAAAATGCACCTGCTTTCTTTTACTGTGAGGTGGATGGAAGTTCCCTTTGCTTGCAATGTGACATGATTGTTCATGTTGGAGGTAAACGAAAGCATGGAAGATATCTTCTACTGAGGCAGAGAGTCGAGTTTCCAGGGGATAAACCTGGTCAATTGGAGGGCCCGGCTTCACAACCTGTGGATCCAGGGGAGGACAGAATAG…
EIL	EIL1	>AT2G27050.1/Ath024966 (49-431)	CG-N02f_002_G23	CgEIL1	454-537	1	539	1e-06	86	ACJ70675.1|EIN3-like protein EIL2 [Actinidia deliciosa]	8e-11	50	AT3G20770.1	EIN3, AtEIN3 | Ethylene insensitive 3 family protein	2e-13	FQ366328	GGGGACTTTCTCTCTTCCTTCCTTCCCCCCATTTTCTTTCTCTCTCTCTCCGGGCGTGTGTATGTGAGAGCCCAAAACTTTACGTCTGAGATTTGACTCTGCAGCTATCGGGGCGGAAAAGGGACGAGACCCAGAGGGTCGTCTGTTAGATTTTCAGGTGTAAAGATCATTCGAATTGAGCAAGTCCCGAGTTACATCAGTTTCTTGTGGTAGCAGGTAACAGGAATTAGAGGGTAGTCTGAGAACCAGAAACTTTTTCCCCATTGACATCCATCTGAGATCCTTCTGAATTTGGGATTTATTTGGGAAAAGATGATGATGTTCGAGGAGATGGGTCTTTGTTGTGACATGGATTTCATGTCTGCGCCTCTTGGGGAAGGAGATGTGGTTGCTCCTCCA…
ERF	CBF2, DREB1C, FTQ4, ATCBF2	>AT4G25470.1/Ath019685 (50-99)	CGCL2559Contig1	CgERF1	255-404	3	666	2e-20	82	ABP98987.1|CBF/DREB1 transcription factor 1 [Betula pendula]	1e-77	81	AT5G51990.1	CBF4, DREB1D | C-repeat-binding factor 4	3e-58	FQ369640,FQ376988	GGGGTACGAGTCATACCCCTTTTGCTTATATTTACTCCAGCTTCAGCTAACTAAACCGACCTTTCAGTATTCAACCTTTTTGCCAACCACAAACACGCACAAGCCAAAAATGGATGTCTTCTCTCAGTATTCCTCGGAATCCGAGTGTGGCAGTGCTCGAGCTGTGCACTTGTCGGATGAGGAGATTCTACTCGCCTCGCGGAATCCCAAGAAACGCGCGGGAAGGAAGAAGTTCAAGGAGACCAGGCACCCGGTGTACCGAGGAGTGAGGAGGAGGAACTCCGACAAGTGGGTTTGCGAGGTGCGCGAGCCCAGCAAGCAGGCTAGGATATGGCTTGGGACGTTCCCAACTCCTGAGATGGCTGCCCGAGCTCACGACGTCGCAGCGATTGCACTTCG…
			CG-R02f_043_D18	CgERF2	362-213	-1	713	9e-19	76	ABQ62973.1|TINY-like protein [Populus trichocarpa] >gi|222835321|gb|EEE73756.1| AP2/ERF domain-containing transcription factor [Populus trichocarpa]	2e-38	58	AT3G60490.1	Integrase-type DNA-binding superfamily protein	1e-44	FQ328323	GGGTCCTGCGTGTTGTCCGCGGACAAAGTGGTTGAAGAGTCCGAGCCAGGTATTGGCCCGGCTGGGCTTTCATCGGCTAGACATTGCCTTGGTTCTATAAATGTGGTGGCGGCGGCCGCCTTGGCGGCAGCTTCTTGGATGTTCTTCGGAGCCGTGCTGACGGGCCGCGGCAGTTCCTCGACCAATTCAGGGAAATTAAGGTAAGCAGAGCGACCTTTGATTGCTAGAGCCGCAACATCGTGGGCTCGAGCAGCCATTTCTGCGGTAGGGTACGTACCGAGCCATATTCTGGATTTCTTCCTCGGCTCACGGATTTCAGACACCCATTTGCCCCAGTTACGCTTTCGAACTCCACGGTAGGTGGGATGGTTTCTATCATTGTCGGCCTTCGGTTGCTTC…
			CGCL610Contig1	CgERF3	307-456	1	1283	6e-15	66	ABK95243.1| unknown [Populus trichocarpa] >gi|222853477|gb|EEE91024.1| AP2/ERF domain-containing transcription factor [Populus trichocarpa]	4e-73	53	AT1G78080.1	RAP2.4 | related to AP2 4	7e-51	FQ363889,FQ317864,FQ369225,FQ312478,FQ369285,FQ371822	GAAATACATAAAGTACGTNNCNNAATACATTNNNNNACAAACTTTAATTACACGACTGGACATCACGACGAAGACTAAACCTAAATCTCCTCCGTGGCCATGCAAGGACAAAAAATACCAGCACGACCAAGATGGAGAAGCCTGAAATTACTGCTAATAACCGTAGACATCTGAAACTAATCCCATGTCCTAAATTGGCATGAGGACACTTCACTGACCGACTCCTAATTAGGACCAGCACCTCTTGCAACTGTCAAAAATTCCATTGCAGAAGCTGCTGGAGACACCGAACTCAACCTAGAATTACAAAAGAGGAAAATGACCCAGCCAAAACTAGTGACTATGACTTAAATAGCTGCCCAATCAATCTCCACTGAAGGGTATTTCTCCAGCCCAAAA…
			CGCL2989Contig1	CgERF4	165-311	3	725	1e-13	61	EEF06919.1|AP2/ERF domain-containing transcription factor [Populus trichocarpa]	2e-28	46	AT5G44210.1	ERF9, ATERF9, ATERF-9 | erf domain protein 9	6e-25	FQ314217,FQ328525,CO037350.1	GGGGTCAAACATCCATTGTCTCTGACTTCCCATTCCCCATTTTCCCAAACATCTGAATCCCACCCAGATAGCGTATTTTCCTAACATCATCCCCACGAACCTAATGGCTCCAAGAGAAAGACCCGGATCCGCGCTCCCGGACTCGACCTCCAAGGAGATCCGATTCAGAGGCGTCAGGAAGCGACCATGGGGCCGGTACGCTGCTGAGATCCGGGACCCGGGGAAGAAGACCCGCGTCTGGCTTGGCACCTTTGACACCGCTGAGGAAGCAGCGCGTGCCTACGACACCGCTGCCCGTGAGTTCCGTGGTGCCAAGGCCAAGACGAACTTCCCTCACCCCTCCTCCTCTACGCAACTCCCGCCTATCAAACCACATATCACCAGCAGCCCTAGCCAGAG…
			CGCL293Contig1	CgERF5	341-490	2	711	1e-13	60	AAV51937.1|AP2/EREBP transcription factor ERF-2 [Gossypium hirsutum]	7e-43	58	AT3G16770.1	RAP2.3, ATEBP, ERF72, EBP | ethylene-responsive element binding protein	4e-32	FQ366308,FQ366737,FQ370712,FQ322760,FQ314244,FQ370694,FQ319670,FQ362052,FQ370221,FQ369394,FQ370278	GGGGTCCTTCATTTAGTGCGTATCGCCCTTTTATGAGTCTCTCTTCTCTCTTTTCTGCTCTGCTCTCTCTCCTTGAGTGCCTCAAACATGTGTGGGGGTGCTATCATTTCCGATTTCGTCGATATAACGCCTGGCCTGAAGCTGTCCCCTGAGGAGCTCTGGTCCGAGCTCGAGGCCGACTTCCTCGGTGGCCACTCCCCTGATGGCCGACCTTCCAACCGGTTCAGCTTTAAGTTCCCTCAGAAGTCCAAGCAACTCAACAAAGTAACAGGAGATAAGGCACAGAAAACAAGCCAAGTTGCGGAAAAGGAGAAGAAGAGTCAGAAAAGTCGGAAGAACGTTTACAGAGGGATCAGACAAAGGCCATGGGGCAAATGGGCGGCTGAGATCAGAGATCCA…
			CGCL110Contig1	CgERF6	454-600	1	1521	2e-13	61	CAE54591.1|ethylene transcription factor [Fagus sylvatica]	1e-139	70	AT1G53910.2	RAP2.12 | related to AP2 12	9e-68	FQ314489,FQ370531,FQ322779,FQ369168,FQ371579,FQ313782,FQ313713,FQ369351,FQ313939,FQ320388,FQ361611,FQ322404,FQ371634,FQ322753,FQ315807,FQ320529,FQ322069,FQ313922,FQ315671,FQ319007,FQ370550,FQ313474,FQ326174,FQ321696	GTTTTTTTCCTATCCGGTTAAGCAAAGCCATTTTATTGCTGTGGACACTTCACAGAAGTAATAAAATCTACGGCAGACAGATCAGCAATCCAAAAACTGATGGCCTTGTAAAAGAGCCAAAATGCAACCAAACACCAAAGTTGACATTCATCAGGTTCTAGTATTTTATCACAGATCACACATCATCCGTACAAAGATAAAATCGAGGATCCCAAATTCAAGGTCTTCATGGTAAGTAAACAGGAACCTAAATACCTATATACTCCCATACAACAGCAGCTACTTCAACACATCATCCATGAAAGGCTTCAATGCACGGTCAACTTGATTGTAGCATATCTCCCTCACAGACGATAAGGATCCTAACATGCAGCCTTATTTACATAACGAACAACCACA…
			CGCL3169Contig1	CgERF7	102-251	3	769	3e-13	60	BAD01556.1|ERF-like protein [Cucumis melo]	1e-35	41	AT2G47520.1	HRE2 | Integrase-type DNA-binding superfamily protein	3e-31	FQ315946,FQ315076	CCCANNNNNGACTAAAAAAANNNNNNCAAGAAAAAAAANAGGAAGGGAGGACGGGAGGGTTCAGCACGAACGACGCCGTTACATNNNNNAAGAGGANNNNGAGGCAGGCAGGACCTCCGCGTCATCGAAGCCCCAGAGATCNNNNNCTACGTTTTCCTGGGCAGGGTTTGGCGCTGCTGGTGGTGGCGACTGGCCATCGTAGTACGGGATCTGATAGAACTTCATGTAGTTCTCGTATGCCATCAGCTCCTCAGACAGCTTCTGCACTTCGTTCTCTTCCTCTTCAACCGCCTTGTCTGCGTCTTTCGCCTTCACCTCCTGAGCATTCGTGCATTGCAGAACAGTCGAGGAATTTCCCTCCTCCGAACCAGAACCAGAATTCTCATTAAAGCTCGGGTT…
			CGCL2063Contig1	CgERF8	183-329	3	980	7e-13	63	EEE79835.1|AP2/ERF domain-containing transcription factor [Populus trichocarpa]	3e-57	53	AT5G19790.1	RAP2.11 | related to AP2 11	3e-43	CO038288.1,FQ319005,FQ321966	GGGGAGCTTTCCACTAACAATAGAAAGAAACTTTAAGTTCTTATAAATCAGTCCCTTCCTCGTGTTTTCCTCCCCAAGGTTCCCATCAATGGAGGATTTTGTCAAGAAGCGTGAGATAGGAGTCTCGGCCTACAAGCAAAGCAAGTTCAAGGACAGGGGGATCAGTAACAGCAGAAACAAGTTCGTAGGAGTGAGACAGCGGCCGTCCGGGAAGTGGGTGGCGGAGATCAAAGACACGACGCAGAAGATCAGAATGTGGCTCGGGACGTTCGAGACGGCGGAGGAAGCTGCCCGAGCTTACGACGAAGCAGCATGTCTTCTCCGGGGGTCGAACACCCGGACCAACTTCTCCACTCATGTGTCCCCCGATTCTCCGATTTCGTTGAAGATAAAGAACCT…
			CG-N02f_029_I17													FQ320079	GGGGGGGGATCAGTAACAGCAGAAACAAGTTCGTAGGAGTGAGACAGCGGCCGTCCGGGAAGTGGGTGGCGGAGATCAAAGACACGACGCAGAAGATCAGAATGTGGCTCGGGACGTTCGAGACGGCGGAGGAAGCTGCCCGAGCTTACGACGAAGCAGCATGTCTTCTCCGGGGGTCGAACACCCGGACCAACTTCTCCACTCATGTGTCCCCCGATTCTCCGATTTCGGTG
			CG-N02f_015_D06	CgERF9	411-557	3	1013	1e-12	67	AAP83131.1|DREB [Glycine max]	1e-46	55	AT3G11020.1	DREB2B, DREB2 | DRE/CRT-binding protein 2B	3e-29	FQ327287,FQ326817	GGGGTCCTCTTTCTTCGCAATTTCAAAATTCTCTGTTTCCTTCTCGTCGAGGCGTTCCGTCCATTTCCCGGATCGATTTTCCCTTTCATGGTCTCTATCCGAGCTACGAGTTCTTGTAGCTGAATCTGGGTTCGGCCGCTGGAGCTCCAGTGGCAAGAAGGTAATTCACATAGTTTTCTAGGTTTTTGTGTTTATTCCTACTTTCAATTTGCATGCGCAAGTTGGATAAAACTCATACTAGAGGGGATGGCTCTAGATCCCTGGCCTCGATTCTTGAGAGGTGGAAAGAGTATAATGAAGAACTGGATTCTTCCCATGGTGAAGATAAACCAGTCCGTAAAGTTCCAGCCAAGGGTTCAAAGAAGGGATGTATGAAAGGTAAGGGAGGTCCAGAGAACT…
			CG-N02f_003_N03													FQ315279	GGGCATCTGGTTCTTCAGTAGCAACTCCTGCCGAGTCCGATTCTACAACAAAATCGAACGACTCTGAACTTTGTGCAGCTGTGGGTATTGATCTGAACCCTGTTCCCCACGGTGTAAAGCATGATGATGGGACAGGGGAATCAAGAATCAGCTCTTAGTCCCCTCGAGTCTTATGATGTATATTTTTCGTAACTTTGGCGATGGCGGAATTTGACATTTGTACTTGGGTAAGAGCCGGTTTTGGTACCCGTACCATGTTGGTAGATGGGAATTTGATTGTAATGCTTTCAATGCTGATGCTTTCAGTCGAGAGAGCTGTAGTACTTTCCTTTTAATTCGTTGCAGCTTTGATTTTTCTCATCAAATGAACATTGATATCCTGTCCC
			CG-N02f_009_A22	CgERF10	551-685	2	685	4e-10	57	EEE71425.1|AP2/ERF domain-containing transcription factor [Populus trichocarpa]	2e-38	52	AT5G51190.1	Integrase-type DNA-binding superfamily protein	2e-30	FQ365561	GGGGACTCAAATCCTTCTTCTCTGCCGAACTTTGAATTTCCTCTTCTCTCTCTCTCTCTCTCTCTCTCTCTCTATAGATCTCCATTTTTCCCACCTTCAGCTACTACAGTACACTTCCTAATGGCATCTTTTGAGGAATCTTCAACCTTAGAGCTTATCAGGCAACATCTCCTTAGCGACTTTATCTCCATGGAGAACTTCATCTCCAATATCAATCTTTGTACCTCCACCACCTCCCAAAACCAGGCCATCCAAACTTCGGAGCTCAACAATGGGAGCATGGACTCTGATATTGGAATCTCTGATTACTTGCTACCCAAAGAAGAACCGATTGCCTATTCCCCCAATTCTTCCACCCAAACCCACTCTGAATTCGAAGCAAAACCTTCCCCCATCCAC…
			CG-R02f_044_P19													FQ377136	GGGGTCAAATCCTTCTTCTGCCGAACTTTGAATTTCCTCTTCTCTCTCTCTCTCTCTCTCTCTCGCTCTCTCTCTATAGATCTCCATTTTTCCCATCTTCAGCTACTACAGTACACTTCCTAATGGCATCTTTTGAGGAATCTTCAACCTTAGAGCTTATCAGGCAACATCTCCTTAGCGACTTTATCTCCATGGAGAACTTCATCTCCAATATCAATCTTTGTACCTCCACCACCTCCCAAAACCAGGCCATCCAAACTTCGGAGCTCAACAATGGGAGCATGGACTCTGATATTGGAATCTCTGATTACTTGCTACCCAAAGAAGAACCGATTGCCTATTCCCCCAATTCTTCCACCCAAACCCACTCTGAATTCGAAGCAAAACCTTCCCCCATCC…
			CG-R02f_023_G20													FQ369623	GGGAATCCTTCTTCTGCCGAACTTTGAATTTCCTCTTCTCTCTCTCTCTCTCTCTCTCTCGCTCTCTCTCTATAGATCTCCATTTTTCCCATCTTCAGCTACTACAGTACACTTCCTAATGGCATCTTTTGAGGAATCTTCAACCTTAGAGCTTATCAGGCAACATCTCCTTAGCGACTTTATCTCCATGGAGAACTTCATCTCCAATATCAATCTTTGTACCTCCACCACCTCCCAAAACCAGGCCATCCAAACTTCGGAGCTCAACAATGGGAGCATGGACTCTGATATTGGAATCTCTGATTACTTGCTACCCAAAGAAGAACCGATTGCCTATTCCCCCAATTCTTCCACCCAAACCCACTCTGAATTCGAAGCAAAACCTTCCCCCATCCACTC…
			CG-N02f_027_M23	CgERF11	20-166	2	486	6e-08	61	AAV66332.1| ethylene response factor 1 [Cucumis sativus]	6e-35	56	AT5G44210.1	ERF9, ATERF9, ATERF-9 | erf domain protein 9	3e-26	FQ363496	GGGGGGGAAGGAGGTGCATTTTAGGGGGGTGAGGAAGAGACCGTGGGGGAGATACGCGGCGGAGATCAGGGACCCGTGCAAGAAGAGCCGGGTTTGGCTTGGCACGTTCGACACCGCGGAGGAAGCCGCTCGGGCTTACGACGCGGCGGCGATAGATTTCCGGGGTTCGAAGGCGAAGACCAACTTCCCTTTCCCTTCCGAGAACGGCGACGGGAAGAATGGGTGTAATGATATTAAGAATAGTAATTATGATAACAATCAGAGCCCGAGCCAGAGCAGCACGGTGGAGTCGTCCAGCCGGGAGCCGGCTCTGATGGTGGACTCCTCACCTCTGGATCTGAACCTCTCTCACGGTTTCTGCTCTAACACCGTCAGGTTCCCGTTTCATCAACAGCAAGT…
			CGCL2025Contig1	CgERF12	739-840	1	872	1e-07	58	EEE73492.1| AP2/ERF domain-containing transcription factor [Populus trichocarpa]	8e-35	48	AT5G47230.1	ERF5, ATERF-5, ATERF5 | ethylene responsive element binding factor 5	2e-26	FQ315632,FQ315025	GTTAAGGATTGCTTTTGAGNNACGGAGNNNGANCGCANCTTGGTCGTAGGCCTTGGCGNNNNCAATAGCAGTTTCGAAGGTGCCAAGCCACATGCGAGAGCCGCGACGGCTGGGGTCTCGGATCTCCGCTGCGTACTTGCCCCACAGCCTTTGTCGAACCCCTCTGTAGTGGGTTCTTATTTCCGCACTTGGGTTCACCGTCACGGAGTTCTGTTGGGACTTTGGGTTCCCGAATTGGATCCACTCGGTTTTGCTTTTGCTTGGGAGCGAGATCTTGAGCGCCGGTTTGCGATTAGTCGGGGGCCACGAGTCGAGTTCCAAGCAATTGCTGCTGGGTTGACAGTGGGAGGTCGAGGTTAGGGTTTCCGGGCCCTTGAGATCTACGAAAGGAGGTTCCAC…
			CG-R02f_025_O11	CgERF13	282-428	3	1118	3e-07	61	CAO24070.1| unnamed protein product [Vitis vinifera]	4e-29	44	AT1G50640.1	ERF3, ATERF3 | ethylene responsive element binding factor 3	2e-20	FQ373693	GGGGGAGCGGAAGGGAGAGACACCCAGAGAAGTTCAGAGAGCCAACAAGAAGAAGAAGAAGGGAAAAAAAAGAAAAGGAAGGCGCAAGGCGGAAGGGGAGAAGATGAAGAACGTCCTTTGAGATTTAACTGTTGGAGGTCCAGCAGCCTCATCTCACACTCTTCCCCTTACACGCGCGCGCTTTCTCTGCCTTGATACCCATGCGGCGTGGTCGAACTGCAGATCCAGCGACCGCAGGTAAAGCAACGTTTTGTCATGAGGTTCAATCTAAGGACGTTAAATTCAGAGGCGTGCGGAAGAGGCCGTGGGGTCGATACGCGGCTGAGATCCGCGATCCGTGGAAGAAAACGCGAGTCTGGCTGGGCACCTTCGACTCGGCCGAGGACGCGGCCAGGGCCT…
			CG-N02f_001_D16													FQ366451	GGGGATGCCGCAGCGTTGTCGCTGCGTGGGCCTAAGGCGAAGATCAATTTCCCGTTAACCGGCGATCATGTTGCTGACTTTCGGGTCCGAGATGAGGGGAGGATTTCGGGCGTTTCGGCCGGTTCCGGGAGGTTGAACGGTCCGGTTCAACGACGCGTAGCGAGGCCGACGACGAGTAGTATGAGCAGCACGGTGGAGTCATTTAGCGGGCCCAGGGTTGCGATGGTGGGCCCCCCGAGGATGAAGGTTGCACCGGCACCAGCTATGCACCCAACAGCCCCGGATGACTGCCACAGTGACTGCGACTCATCGTCGTCGGTCGTGGACGACAACAACGACAACGACTGCGTACTCACCTCTTCGTTTCGAACGAAAATCCTGCCATTCGATCTCAACCTA…
			CG-N02f_004_I11	CgERF14	5-106	2	599	3e-07	64	ABU88496.1|putative ethylene responsive element binding factor [Prunus domestica]	1e-34	100	AT1G28360.1	ERF12, ATERF12 | ERF domain protein 12	2e-26	FQ366079	GGGGATACGCGACCCCTGGAAGAAGACCAGGGTCTGGCTCGGAACCTTCGACACCCCCGAAGAGGCTGCGCTCGCCTACGATGGTGCTGCTCGCTCGCTCAGGGGTGTCAAGGCCAAGACCAACTTTCCTCCACCGGTTACCGCCACGGGACTCGCGCTCGACCTCAACCTCCCCTCCTCCGCTGCCCACTCCAGCCGCATCGTCCTTGGGGACTTCCTCCGCACCGGCGTCCTTCAAGACCAGCTCCCCGACAACTCCGGCAACTCCCCTTTCCCGGTTAAGCGGGAACCTCAAGGTGCTGTCTCCGCCTCTGGAGCCTCAGTCACGGAATCCCCCACCACGACGTCTTTCCTGGGTCTCGTCCGCCGTGGCCTGCCTGTCGATCTGCAACGAGCCTC…
			CG-R02f_035_M02	CgERF15	97-2	-1	724	2e-06	66	ABR23508.1|DREB2-like protein [Chrysanthemum vestitum]	2e-22	55	AT2G40350.1	Integrase-type DNA-binding superfamily protein	1e-15	FQ372594	GGGCATCTGCAAAAGTGCCAAGCCAGAGCCTTTTCCCTTTTGGCTCGCGGATTTCTGCAACCCAATTCCCCCATGTCCTTTGCCTAACACCTCTATACTTACACAACGAGTTCTCAGGCCCTCCCTTTCCTTTCATACATCCCTTCTTTGACCCCACGGCTGGAGCTTTACGAACTGGTTCACCCTCAATATTGCAAGCTTCAAGCCGAGCATTATGCTTCTTCCACTTGGAAAGGGTCTCAGCCACTAATAGAGTTGTGTCTTCTCCATTCCGTGACTTCCTCTTCCTGCAAGAAGAGACGTCGAGTCAGCACTTTGTCCACAATCATTGCTCAATTATCTTGGGCAGTAAAATGCAAAATAAATGCAATTAAGTATTGCCCTGATTAAACAAAGAGT…
FAR1		>AT4G12850.2/Ath019805 (25-110)	CG-R02f_036_D04	CgFAR1-1	298-561	1	599	1e-21	53	EEE75657.1|predicted protein [Populus trichocarpa]	6e-62	94	AT2G43280.1	Far-red impaired responsive (FAR1) family protein	5e-70	FQ372539	GGGGGATTCGTAAATAGTGTTGTCTCCACGCAGAGAATAGAAAGGCCACGGATTTGTCTGAATCTGTCTTCCAGCGTTTTGAACCTGCTCTCCAAAGTTGCATTTTACAAGCCAATCTCTCTGACCTCTTCACAGGCACGAGATCCTCGTCGCTAGCAGCTGTAATCAATGGACTCAGATGAGGGGGCCCAGGCAATGGAGAGTTCTAGCGGAGCAGATTTGGTCGCATGTGAAAGCGATATGGTTGTAGAACCATATGAGGGTATGGAATTTGAATCTGAAGATGCTGCCAAGATATTCTACGATGAGTATGCCCGACGGGTAGGATTTGTCATGCGCGTGATGTCCTGCCGTCGCTCTGAAAGAGATGGGAAGATTCTTGCCCGCCGGCTTGGATGC…
			CG-N02f_010_B07	CgFAR1-2	4-159	1	779	1e-12	61	EEE82294.1|predicted protein [Populus trichocarpa]	8e-54	80	AT4G12850.1	Far-red impaired responsive (FAR1) family protein	6e-32	FQ365455	GGGCAAGGTTTCTCTCCTAATCAGAGGGCCACAGCTGGGCCAGAGAAAAAGCCGCGACCTAGTGCACGAGAAGGTTGCAGGGCAACTATTTTGGTGAAGATGGAAAAGTCTGGGAAATGGGTTGTCACAAGATTTGAAAAGGATCATAATCATCCTCTTGTTATTACTGCCAATGGGTTCAGCACAGCGGGTGATAAGGATAAGAAAATTGAAGAACTCATGAGGGAGTTAGAACACCAGGAGCAGTTATGTGCTGCTTACCGAGAAAAATTGCTCAGTTTTATGAATAACGTTGAAGAGCAAACGGAGGAACTATCCTCAAAAATCCAAGTTATAGTCGACAAAGTGAGGAAAGTTGAATCGGAAGTTCAAAAACATTCCCAACATAGATAGCCTTGG…
GATA	MNP	>AT3G50870.1/Ath003341 (154-188)	CG-N02f_035_P03	CgGATA1	476-580		694	5e-10	71	EEE76925.1| predicted protein [Populus trichocarpa]	2e-25	75	AT3G16870.1	GATA TRANSCRIPTION FACTOR 17	4e-25	FQ362755	GGGGGGCTGGTGCGTGTGTCGGTTCGCTCATCCCTCTCTCTCTCTTCTCTTTCTCTCTCTGTGCGGTCGCACACAGTCCTTCACTCCCTCACTGCATGTCGGTTTTCTCTTAAGATTCTCACACTTTCCGTCTCAGCAACTGTAGATTCTCTCGTTTACAGTAAGCGATAAGCGCTCCATTTGTCTATCGAGCTCTCTTTCTCTGATCGCGCTTCTTGTATCCCTGATCTCTCTGGTTCGATCTAGAGAGTTCTGCGTTCTTTATAGCCGTTGTAGGAGTCAATCCCTTTTCTCTTTACATCAGAACGAGGTATACACGGTTAAGCCTTGCGGTTTCTCCTGTCTGGGTCTGCTATAGATCTTCATGATGGATTGCAAAAGGACGGCGGATCTGAGCGA…
GRAS	GAI	>AT1G14920.1/Ath004450 (169-529)	CG-N02f_040_L07	CgGRAS1	4-207	1	601	7e-28	80	EEE89817.1|DELLA domain GRAS family transcription factor, GA insensitive (GAI), GA1-3 1 (RGA1) repressor protein [Populus trichocarpa]	2e-30	86	AT1G14920.1	GAI, RGA2 | GRAS family transcription factor family protein	1e-34	FQ362248	GGGCGCCACGAGACGACGGCACAGTGGCGAACTCGCTTGTGCTCAGCAGGGTTCGCGCCCGTTCACCTGGGTTCGAACGCGTTCAAGCAAGCGAGCATGTTGCTTGCGTTGTTTGCAGGAGGGGATGGGTACAGAGTAGAAGAGAGCAATGGGTCTCTGATGCTGGGTTGGCACACTCGTCCACTCATCGCCACCTCCGCATGGCAACTCGCCACCAGTGCTGCAGTGGTCCACTGAGTCAACTCACCCATTCTGGTCAACTCGTTTCCATGTTTGAGTCCCCACCACCATGGCCTTAGTGGACTGGTCTGGGCTGTCAAATGTGTTTTGCTGAGCTGGGTGGGTTACCCCTGACGTAGACTCAGTGAGACCCACCACTCTCCTTTGTGTCTTTCCCCC…
			CGCL2375Contig1	CgGRAS2	4-534	1	641	3e-24	34	EEE74445.1|GRAS family transcription factor [Populus trichocarpa]	3e-63	68	AT5G52510.1	SCL8 | SCARECROW-like 8	3e-59	FQ374644,FQ364011	GGGAGCCACTGGCCGTGAATTTCGCTTTCAAATTGTCCAGAATGCCGGACGAGAGCGTGTCCACGGACAATCCAAGGGACGAGCTGCTCAGGTGCGTGAAGGGGCTGGGACCGCGCGTGGTGACGATGGTGGAGCAACAGATGAACACAAATACGGCGCCGTTCGTGGCGAGGATGGCGGATACGTGTGCGTACTGCAGTGCTTTGTTAGAGTCAATGGAGGCGACGGGGCTGAGGGACTGCGCGCAGCGATTGAAGTTGGAGGAGGGGCTGGGGCGGCGGCTGGGGAACTCGGTGGCGTGCGAGGGGAGGGACCGCGTGGAGAGGTGCGAGGTATTCGGAAAGTGGCGGGCCCGGATGGGCACGGCTGGTTTCCAGTTGAGACCACTGGGGCAAAACG…
			CG-R02f_044_H24	CgGRAS3	20-661	2	714	6e-23	31	CAO21630.1|unnamed protein product [Vitis vinifera]	4e-81	61	AT1G07530.1	SCL14, ATGRAS2, GRAS2 | SCARECROW-like 14	2e-81	FQ328170	GGGGGCAGCAAGGATCGTTGAAACAAGGCGTCGATTAGCGAGATATTGTGAGAGCTTTAATGTCTCTGTCGAGTACAATGGCATAGTACAGAAGTGGGAGACTATCCGATTGAAAGACCTCAAGATTTTGGAAGATGAGATGGTTATTGTTAACTGCTCACACCAGTTTAGATACCTATATGAGGACACAGTAGCATCAAGCAGCCCCAGGGACACTGTTTTGCAGTTGATTAAGATGATTAATCCAGAGGTTTTTATTCATGGGATAATTAATGGATCCTACAATTCCCCCTTTTTCACTTCGCGGTTCCGAGAGGCACTATACTACTTCTCTAACGTGTTCGATATGTTTGAAGCGAATCAACCTTTAGAAGATCAGGCCAGGATGGTGTTTGAGCA…
			CG-R01f_011_E02	CgGRAS4	161-514	2	515	1e-21	44	EEE93393.1|GRAS family transcription factor [Populus trichocarpa]	3e-57	68	AT1G55580.1	LAS, SCL18 | GRAS family transcription factor	3e-23	CO036993.1	GGCACGAGGCCGGATTACTGGTTTAGTCCGTGATGACGATGTCTTGGGACTTGAGGCCAGCATGAGAGAGCTTGTGGAAGATGCAAGCTCCCTCGGCATCACGATGGAGTTTGTCCTGATAACAGATCCGGTAACGCCATTGCTTTTGACCAGAGAGAACCTAAACTTGAGAGAAGGGGAAACACTGTTTGTCAACAGCATCATGCACTTGCACAAGTACATCAAAGAGAGCAGAGGTTCTCTAAAAGTTATCCTTCAAGCAATCAAGAAATTGGGTCCGACTGCGTTTACAGTTGTGGAGCAAGATGCCAACCACAACGGGCCCTTCTTTCTTGGGAGATTCCTCGAATCTCTGCACTACTATTCTGCCATTTTCGATTCCCTCGAGGCCAGCCTTCC…
			CG-R02f_015_G04	CgGRAS5	3-353	3	551	6e-18	35	EEE88048.1|GRAS family transcription factor [Populus trichocarpa]	4e-58	88	AT1G50420.1	SCL3, SCL-3 | scarecrow-like 3	9e-67	FQ374772	GGGTGGAAGCTCTTTACTCTTATGCAGCTTTGTTCGATTGTTTGGAGTCCACATTGCCAAGAACATCAGTCGAGAGATTGAAGGTGGAGAAGATGATGTTTGGGGAGGAAATTAAGAACATTATAGCGTGTGAAGGAGCAGAGAGGAAGGAAAGGCATGAAAAGCTTGAGAAGTGGATCCAAAGGCTTGATTTGGCTGGGTTTGGGAATGTACCTTTGAGCTATTATGGTATGTTGCAAGCAAGGAGGTTGTTGCAAGGATATGGTTGTGATGGGTACAAGATCAAGGAAGAAAACGGTTGCGTGGTAATATGCTGGCAAGATCGAGCCTTGTTTTCAATTTCGGCTTGGAGATGTAGGAAGTGAGATCTGAGTTACTGATCTCCCAGGTTTCAGGCTT…
			CG-N02f_031_M14	CgGRAS6	8-448	2	722	3e-16	33	EEE88126.1|GRAS family transcription factor [Populus trichocarpa]	5e-62	71	AT1G07520.1	GRAS family transcription factor	3e-64	FQ363206	GGGTGCTGTTCTGAAGCTAATCAGGAGGATAAACCCCGATATTTTTCTCCATTCTGTTGTTAATGGATCCTACAATGCCCCCTTCTTTCTCACACGATTCCGTGAGGCACTTTTTCACTACTCGGCATCTTTTGATGTACTTGATATTACTATGCCCCGTGAGAGCCAAGAGAGGTTGTTGTGTGAGAGAGAGTTATTGGGAAAGGCGGCTATGAATGTTATAGCATGTGAGGGCTTTTCGAGGGTTGAGCGGCCTGAGACTTACAAGAAGTGGCAGGTCCGAACTCTGAAGGCCGGTTTCAAAAAGCTCCCTTTGAACCGAGAGATCCTGACCTTTTTAAGATCTAAGATGAAGGAATGGTACCACAAGGATTTTGTTCTTGATGAAGACAACAACTG…
			CG-R02f_025_L10	CgGRAS7	158-712	2	714	7e-16	28	CAO49207.1|unnamed protein product [Vitis vinifera]	7e-67	58	AT1G50420.1	SCL3, SCL-3 | scarecrow-like 3	2e-49	FQ373712	GGGGAAGGGAAACTGTAGCTCTAAGGTTTGCATAGGCCAAATGAGCACAACATCTCGTTCCTCGGAGCCGGAGGTAAATCTTTCGCTGACGTTAACATCGGCGCCTGCCGGGCAGAGCCACGTAGAGGTCTCGAAGACTGAGGAAAAAGGTGTACGTCTCATTCAACTCCTCTTGACATGTGCTCATCATGCCTCATCTGGCAACCTCCACCATGCCGAGGCATGTCTCCGCCAGATATCGCCGCTCGCGTCGGTTTCCGGCGATCCCATCCAGAGGCTGGCGGCCCGGTTTGCTTACGCCCTGGCAACCCGGCTTGTCAAGCTCTGGCCTGGCCTCTACAAGGCCCTAAACCATACTCCACCATCCAAGCCCAAAATGGACCGAGCCCTGGCCTCCTT…
			CG-R02f_034_A06	CgGRAS8	847-1101	1	1167	6e-13	38	EEE81474.1|GRAS family transcription factor [Populus trichocarpa]	9e-43	85	AT1G21450.1	SCL1 | SCARECROW-like 1	5e-54	FQ368011	GGGGGTTTTTCTACGGCACATAGTCAACTAAGGCTTTTCTCTTCCTGAAGCGAATTCTAAGGTTCATCTCCATCTGGGTATTTGCTTATTCTCAGGATATGACTTCTGAAATGATCTCTATTCCTTCCTTCTGAGGTTCTCCTTCTTCATCAGGACTTGTTCCATGGTAGCAGCTGTCCTCTATCTACAGTGAGCAAGAAGAAAACGATGTCTTTAGTTAGGTCTGCAGAGCTATCTGCCACATCATATAGAAATCCAAAGCTCTATTCACTGAAGGGAAGTGATGACTGCCCTGGCTTGTCCCCCCAAATATCTGGTTCTGAGAAGCGTAAGACTTCTTTTATTACAGATTCTTTCCGCATTGAAAATTATGACAAGTATTTCCTCGACTCCCCAACA…
			CG-R02f_047_O14													FQ376657	GGGGTGAGATTGAAGCTTCAAGAATTGGAAAGAGCACTACTTGATGATAATGGTGGTGATGATGATGATGATGACGACATTTTTGGCTCTGGTCACAGCATGGAAGTCGATGGGGAATGGGCTGACCCAGTTCAGAACACATTGCTTCATGATTCTTCTAAGGAATCTTCCTCAACAGATTCTAACCTCAGTAGCATCAGCAGCAACAAAGAAGTATCGCAAGTATCTCCTAGAATGAATGTTGAAAAGCAGTGCCTGGCACGGGACATAGTTAACATTGTTGCATGTGAGGGAGAGGAGAGGATAGAACGGTATGAGGTTGCAGGGAAATGGAGGGCAAGGATGATGATGGCAGGCTTCACTTCATGTCCTATGGGTTCGAACGTGACTGATATGATC…
			CG-J02f_002_P19	CgGRAS9	589-2	-3	663	9e-13	27	EEE88126.1|GRAS family transcription factor [Populus trichocarpa]	7e-73	63	AT1G07530.1	SCL14, ATGRAS2, GRAS2 | SCARECROW-like 14	2e-66	FQ326062	ACATACAGTTCACAGCAAGCATCTCATTCTTGTCAATCTTTAGGTCCTCAATTTGGATGGTCTCCCAATTCTGTGATGCTAGAGCATGATACTCAAAAGGAACATTATGCTGCTCGCAATACTTTGCCAACTGATGAACAGTCTCCTCAAGCCTCTCTGTTGGACGAAATCCAGCTTGTGGATGCTCTATCCCTGTAATACGTAGTTTTGGGGGTCCTCCTGCTCTTAATGAGAACTTCTTAATCAGAATTGGCCAGTGAAAACCATATCCAATACCAAAGTCGATAATATGAAGACTTGTTGCTTTCTCTGCTAATTTACATATCATTTTGCCTGCAAAGAAAAGTGAGATCTTCTTGAAGGGGGTGGATGAAAGATGAACTGTGTATGCTTTCAACA…
			CG-R02f_036_G16	CgGRAS10	4-207	1	552	1e-08	40	CAO44599.1|unnamed protein product [Vitis vinifera]	2e-14	61	AT4G17230.1	SCL13 | SCARECROW-like 13	8e-17	FQ372511	GGGAGGGTGGAACGGCATGAACCTCTAGGAAAGTGGATTGCAAGACTTTCAATGGCTGGGTTTACTCAATATCCATTGGGTAACTCCGTGTTTCGCGCTGTTGAGGATCTCCTGAAGGAGTATGATAAGAATTACAGACTTGAATGGTGGCAGGGGGCTCTCATCCTGGGCTGGAAGAACAGAGCCATGGCAACTGCTTCTGCTTGGTTGTGAAAGTGGTTACTTTCCAAAAGTCTGTAAATCTTCCATTTTATCTTTCTGTTTATGACTTCTAGAGATTCAGAGACACTGATATCTGTAGTCTTGTAGAATTGAGAGTAGTTATCTTTTGAAAAATACCTATTCTAGAGCAAATAGCTGAATCTCCAAATTTACTGTACATATCTGCCTAGAAATGGA…
			CG-R02f_042_H12	CgGRAS11	298-591	1	668	0.056	25	EEE91247.1|GRAS family transcription factor [Populus trichocarpa]	1e-55	67	AT4G36710.1	GRAS family transcription factor	8e-50	FQ328428	GGGGACGATCATGCCTTGCATACTCTGGACTGGGATTCGATCATCAAGGAGTTGGGTTTGCACGACGATCCTGGCCCTGGTTTGAAGAGTGTTCTCCAGTTCAATCCCTGTGAGCCTCAGGTTTCCCATCACCTCTCAGAGCTCCCACACTCGCAGGCACTCGATCCCAACCAGTTCGTCCACACGGATTTCAACCTTTCTGAGATTTATTCCAGTCAGAGCCTGGCTCATCACAATCTGACTAGTTCCTTTGATTTGGCCCACGACTTTCATCATATCGGCCTCAACGGGTTTGAAGTTGTGGAAGACCTTATTCGCGCTGCCGACTGCTTGGACTCGAACCAGTTGCAGCTCGCACAGGCTATATTGGAGCGGCTCAACCCAAGGCTCCGAACCCCG…
G2-like	None	>AT4G04580.1/Ath028284 (15-68)	CG-R01f_006_E04	CgG2-like1	169-330	1	430	3e-16	62	CAO63351.1|unnamed protein product [Vitis vinifera]	1e-58	85	AT1G32240.1	KAN2 | Homeodomain-like superfamily protein	5e-55	CO037274.1	GGCACGAGGCAGAACCATCCTTCTTTTCCTTTCACTCAACAGCCTCTAGATGCTGCTCAAGCTCCTTCTATAGTTAATACCACCACCACTTCAAATCCTTTTCAGTCCCAAGGGTTAATGCGATCAAGATTTCTGCCACGGTTTCCAGCTAAACGAAGCATGAGAGCCCCTCGGATGCGATGGACTACCACCCTCCATGCTCGTTTTGTCCATGCTGTTGAGCTATTGGGTGGCCATGAAAGGGCTACACCGAAGTCAGTTCTAGAGCTTATGGATGTGAAAGATCTCACGTTAACACATGTTAAATCTCATCTACAGATGTATAGAACCGTGAAGACTACGGATAGAGCAACAGCTTCTTCAAGACAATCACATATGTTTGAAAACGGCTCATCTGGA…
			CG-R02f_046_B11	CgG2-like2	400-561	1	762	3e-16	59	CAO41407.1|unnamed protein product [Vitis vinifera]	4e-43	81	AT2G38300.1	myb-like HTH transcriptional regulator family protein	4e-42	FQ327953	GGGGGAAGACCGTCATTTCTATGTCAGTGGGGGGATTTCCATTTCCAAGCTGTTCAACGGGAAGACCTCTTTCTGCAACAGCTCAGCTCCTTTGTTCTAGAGATTTCATCTCCGTCTGCTTATCATCGAAGGGTCCTGAATTCTTATCATTGATAGTCAGCAAAAGATTCACTTTCAGAAGCGATGGAGGTTGTAGAGATAAAACGGAGTGATCAAAGCGGTGAGGTTTACAGAACGAGCCCTTCCGACAAGAATGACGAGGAGGAGGAGGAGGAGGAGGGCGGTGATGAAGCCTTCAAGCTACAGAACGGAGGAAGCTCCAGCAGTAGCACCGTCGAGGAGAGTGAAAAGAAGGAAGCGAAATCGGGGCCTGTACGACAGTATGTTCGTTCGAAGATG…
			CG-R01f_008_F05	CgG2-like3	404-562	2	630	1e-15	58	EEE84802.1|predicted protein [Populus trichocarpa]	7e-35	88	AT2G38300.1	myb-like HTH transcriptional regulator family protein	3e-40	CO037495.1	GGCACGAGGTGACCGAGACTATTAGGGTTCTTTTCCCTATTCTTTTTCAGAAAGCCTGCCAGGTGAAGAGAATTTGCTCTGCAGAAGGGTAGAAGAGCAGTGGTGGAACCATGTGGAGAGCCACCGAACCAGGACTAATGCCCGATTTTTCTTTCCGAGAGATAATCACTTGGAGGAAGTGACTCAGTTTCCAATTTAAGGACTTTCCACAGAAGGATTAACCATGATGGAGAGTCGGAATCACGATGGTCTGAAGTTGAAATTCTCAGACAGGAGCGAAGATGAGGAAGCAGATGATGAAAGTAAGACCAAAAACAGTGCGAGCTCGAGCAACAGCATAGTAGAGGAGAGTGAGAAGAAGGCCGGCTTCAGTGGGGTGCGGCCATATGTACGATCCAA…
			CG-N02f_029_J11	CgG2-like4	347-502	2	911	4e-13	57	EEE92257.1|predicted protein [Populus trichocarpa]	1e-78	74	AT2G01060.1	myb-like HTH transcriptional regulator family protein	1e-70	FQ363320	GGGGGTTGTTTCTTTCTCAGTTTCGGTTCCTTTTATTTGGCCGTACTTCCTCTGACTCTGAGATCCTACAAAAGATACTCATTTCGTCCCAAATTTCTCTCCATATTTTGCCCATTTCAGAAATATTAGAGGGAAGGAAGGAGCCGAGGTTGAAGGGAGGGGTTGCTATCTTCATTTCCAACGTAGATCTGGATAATGACAAATGTATCAGCCAAAGGGTGTTCATAGTTCAAGCTTGGTCCAAAACAACTCATTAGTTCATGGTCAGCATTTAGATTGTATTACTGGCGGAATGGACCCAAATGGAGGGAACAATCTCAACAACGCTAGTCTTGCCTCAAAGCAGCGCTTGCGTTGGACTCATGATCTTCATGAACGTTTTGTTGATGCTGTGGCACA…
			CG-R02f_004_G14													FQ375953	GGGCATTAGTTCATGGTCAGCATTTAGATTGTATTACTGGCGGAATGGACCCAAATGGAGGGAACAATCTCAACAACGCTAGTCTTGCCTCAAAGCAGCGCTTGCGTTGGACTCATGATCTTCATGAACGTTTTGTTGATGCTGTGGCACAACTTGGTGGCCCAGACAGGGCTACACCCAAAGGCGTCCTCAGAGTGATGGGTGTTCAAGGTTTAACAATATACCATGTCAAAAGCCACTTACAGAAATACCGACTTGCAAAGTACCTCCCTGAGTCGTCAGATGCTGATAAGAAAGAAACTGGAGATATGCTTTCAAATTTGGATGGTTCATCTGGAATGCAAATTACTGAAGCCCTGAAGCTGCAGATGGAGGTGCAGAAGCGACTGCATGAGCAAT…
			CG-N02f_038_P11	CgG2-like5	6-149	3	540	8e-11	56	CAO23378.1|unnamed protein product [Vitis vinifera]	5e-35	59	AT5G06800.1	myb-like HTH transcriptional regulator family protein	4e-39	FQ362432	GGGGGACACAAGATCTTCACAAGCGATTCGTCGAATGTGTAAATCATCTTGGGGGTGCCGAGAAGGCAACTCCAAAAGAAATCTTCAAGTTAATGGACATCAGTGGATTAACCATCTTGCACATCAAGAGTCACTTGCAGAACTATCGTACTGCCATGTATATAACAAAATCTAAAGGGAAGTCGGAGGAGAGATTCCACATGCACCCGGGGAAAGGTTTTGATCCAAGAACAGGCACACAGATAGCAGAAGCGTTGAGGCTGTAACTGGAGGTACAGAGATGCCTACATGACCAGTTAGAGGTCCAAAACAATATCCAGTCTCGGATTGAAGAACAAGGAAGGCAGCTTAAAAAATTGCTGGACGCAGCTATGACCAACGAGGCTTTTGTCCAATCCA…
			CG-N02f_033_D06	CgG2-like6	129-329	3	595	5e-06	38	CAN83122.1| hypothetical protein [Vitis vinifera]	6e-30	54	AT4G37180.2	Homeodomain-like superfamily protein	4e-21	FQ363069	GGGCGCTCATGACCCCTCTACTTCCTGAGCTGAATCCAAGTAATTTGCTCTGCCGACGAAGAAGCTATTCTGGTTGTGGCGGTGGTTCCTCAGGGTCATCTTTGTTGAACGAACCCCCAAGAAAACAAAGGCGGTACTGGTCCCCGCAGTTGCATCGGAGTTTCTCCGAGGCGGTTCGACAACTTGGGGGCGAGCAAGGTTAGGCCTTGTAACTTAAATAGCGCTGCAAAAACACAAAAAATGTGGCCACTCCTAAACAAATTAGAGAACTCATGCAGGTGGATGGTCTCACAAATGATGAGGTGAAGAGCCATCTCCAAAAATACAGAATTCATGTTCGAAAACTTCCATCTTCTTCAAATGCAAATGGCATAAGCTTGGCCCAAGATCAATTTGGAC…
			CG-R01f_001_B07	CgG2-like7	338-445	2	445	1e-05	51	EEE78438.1|predicted protein [Populus trichocarpa]	2e-16	86	AT5G45580.1	Homeodomain-like superfamily protein	4e-16	CO036875.1	GGCACGAGGCTGATCACTCACGTAGAATAATATAGCTTCGTGCTTACACATCTCTGTCATCTTTCCGCTTCTGGGACCTCTCCTTTCTCGTTAGAGACAATGGGACCAATCTGCTAGAAAAACCCAACAAAGAGAAAAAGAAAAAGAGAAAAGAAGCTGGAATTCGAATTCTCTTTCGGAAGAAAAGAATTGGGTTCACTGCTTTGGCCTGCTTGGGTCGCTTTGGATTGCGTGGTCTATCATGATGGAGAGGAATTACGGTGGTACTGGTGGTGGCGGAGGAAACGGAAGAAGCTTTCAGTACGATAATCGGGTGGTAATGACGAGAGACCCCAAGCCCCGGCTCCGGTGGACAGCTGATCTCCATGACCGGTTTGTCGATGCTGTCACCAAGCTGGG…
HD-ZIP	HDG9	>AT5G17320.1/Ath005320 (27-82)	CG-R02f_022_K15	CgHD-ZIP1	432-584	3	750	7e-06	41	CAN60988.1 |protéine hypothétique [Vitis vinifera]	3e-62	63	AT4G37790 .1	HAT22 | Homeobox-leucine zipper protein family	4e-68	FQ374018	GGGGAACCATATTATCTCCTCTTATCTCCGAACTCAGATTGTCTTCTTCTCTCGGGCGATTCTTTTGCTCTCAAATGGGTTTGGATGATGTCTGCAACACCGGCCTCGTTCTTGGTTTAGGTCTCCCTACCGCACAAGAGACTGCATCCCGGGCTGCTGCGAAGAAACCAAGCTCCAATCTTGAGCCGTCTCTAACGTTGGGTCTTTCCGGTGAGAGTTACCAAGTCCCTAAGAAGATTGATGTCAACAAAGGCCGTGAGGAATCGGTTGACTTGTATCGACAAGCTTCGCCTCACAGCGCTATTTCATCCTTCTCTAGTGGCAGGGTCAAGAGGGAGAGAGACCTTAGCAGCGAAGAGGTTGAGGTTGAGAGAGTCTCCTCAAGAATCAGTGATGAAG…
			CGCL1993Contig1	CgHD-ZIP2	226-372	1	974	0.0003	36	EEE99204.1 |protéine prédite [Populus trichocarpa]	3e-33	26	AT2G46680.1	ATHB-7, ATHB7, HB-7 | homeobox 7	2e-36	FQ325634,FQ375184	GGGGGTTCCAAAGCGTATTCATCTAGGGGGAAAGGGAGTGATTCTTACCTGAAAGAATTTGATAGTATGACTTCCGGTGACGATAGTGAAGCCTAACGATGGAAGGAAAAGAGTGTGCATATACTCCAGCGGTACCAGGAGGAAAATACGAAACCTTCATCGGCCCAGAGCCCCCCCTTACTCCAAGAAAGAGGAAGAACAAAATCAAGAACAAGAGAAGGTGTAGTGACGAACAAATCAAGTCACTAGAGTCCATTTTTGAATCGGAAACGAGGCTTGAGCCTCGGAAGAAGGTGCAACTAGCAGGAGAGCTTGGGCTGCAGCCTCGCCAGGTTGCCATATGGTTTCAGAACAGAAGGGCTAGATGGAAGTCAAAACAGCTAGAGCGACAGTACAGAA…
			CG-R02f_045_L01	CgHD-ZIP3	558-677	3	678	5.6	32	EEE78344.1|predicted protein [Populus trichocarpa]	6e-60	69	AT4G16780.1	ATHB-2, HAT4, ATHB2, HB-2 | homeobox protein 2	1e-39	FQ328011	GGGGCAAAGCAAAACTATCAATCCCCCTCCTCTCTCCTTCTCTCTCTCTCTCCCTCTCTCTCTCTCTCTCAAACCAGCGACCAATTTTCAAGTCTTCAGTTCGCTTGAAGAATCTTTAGTTTGGATAGTAAGCAGGCAACATGATGGTTGAGAAGGAAGATCTTGGTTTGAGTCTGAGCTTGAGCTACCCTCATAACCACCATTCTGTGAAGCAGAATCTCATGCCTTCTTTGGTCCCATCTTCTGGTTCCTCTTTTCCTGCTGGCTTCAATCTTCCAAAGCCTTCTTGGAACGAGGCCTTCCCTTCATCAGATCGAATCTCTGAAGCATGCCGGGTCGAGACTCGATCTTTCCTCCGAGGTATCGACGTGAACAGGCTGCCTGCCACGGGCGACTGCG…
HSF	AT-HSFB4, HSFB4	>AT1G46264.1/Ath023229 (35-127)	CG-N02f_010_D05	CgHSF1	390-485	3	767	3e-44	83	EEE87964.1|predicted protein [Populus trichocarpa]	7e-84	73	AT1G46264.1	AT-HSFB4, HSFB4, SCZ | heat shock transcription factor B4	1e-76	FQ365440	GGGGGAGAGAGAGAGAGAGAGAGAGAGAGAGAGAGACTTAAACTTCCCTGGTCTTGCCGGAGTGAATGAAGAGTGAGTAAATTCGAGTGGTCAAAGCAGGATTTGATTCCCTTTACTTGAGTAACAGTCCTTCTGTGATGTCGTTCAATTTGGAGAAGAGTGAAGATATGGTGTTCTCAGTGGAATCTCAAAAGCCAGTGCCAGCACCATTTCTGATAAAGACATACGAGCTCGTCGATGACCCTCGCACTGACCACATTGTGTCCTGGGGTGAAGATGAAACCACTTTTGTCGTGTGGAGGCCCCCTGAGTTTGCCAGAGATCTTCTCCCAAACTACTTTAAGCACAACAACTTCTCTAGCTTTGTTCGACAGCTTAATACCTATGGCTTTAAAAAGA…
HB-other	None	>AT3G18380.1/Ath019487 (57-74)	CGCL1871Contig1	CgHB-other 1	872-822	-1	1106	7e-05	82	EEE85210.1|predicted protein [Populus trichocarpa]	2e-112	73	AT3G18380.1	sequence-specific DNA binding transcription factors;sequence-specific DNA binding	e-117	FQ327410,FQ327161,FQ326447	CCCCCGGTGTAACATTAGCCTTCCCTGCAAAGTTAGTATTGCTAGTTTCAGCTTGTTTTGGTTCCGGGACTACTGAATCAGTGGCTACAGGAACATTAGCATGCAATACAGGGGCCACCAAATTCGCATCAGCATACCGCTGCTTCTGCATTGTTTCGACAGAAGTGGTAAGCCTTGGAGCACTGACTGGCGAAGTGTCCACGTTAGTTTTCTGCTGGTCTGCGGAAGCTGCCTCATTCACGGCATGAAGCTGCTGCAACCTGTAGTCAGTTTCGGGCCGGCGGCAAACCTTTCTTAGCGGCACTATTTCCTCAGATTGATCATGATCATATCGCACTAAAAACCTACAACGGCAGCCTCTCACATCATGCCTTCGTCTTTGTGCATCAAGGACATGGG…
MICK	AGL17	>AT2G22630.1 /Ath006126 (10-59)	CG-R02f_022_D06	CgMICK1	368-517	2	712	1e-18	82	EEE81634.1 |predicted protein [Populus trichocarpa]	1e-23	98	AT2G14210.1	ANR1, AGL44 | AGAMOUS-like 44	4e-29	FQ374070	GGGGACAGCAAAAAAATTTTGAAACCTCGGTTTGTCTTCACTGGTTTGAGCCTTCACCAAGCAAGGTAGTCCCTTCATTTTTCTTCTCACTTTTTTCTAGGAAAATTTCTCGCTTTCCTTTCTTCTTTCCTTGATTCATTCTCACACCTCTTCGGAAAATTTCTCCATTTTTCCTTTTCTTTTCAATCGATTGTTTTCCCGACCATCGGATCTGCAACCGCTGTTGCTCTCGTGCTTTCTCGTTGAATCTTCTCTCTCGGATTGCTTATTCTCCGTTTTCTTCTCTCTTCTCTCTTTTCTCTCTCTCTCGAAAATAAGAGAAAGCTAGGTTCAGGAGTTGATGGGGAGGGGAAAGATTGTGATAAGGAGGATCGACAATTCGACGAGCAGGCAAGTGAC…
			CG-R02f_022_D11	CgMICK2	209-358	2	608	1e-18	80	CAO61572.1|unnamed protein product [Vitis vinifera]	2e-42	69	AT2G14210.1	ANR1, AGL44 | AGAMOUS-like 44	5e-45	FQ374067	GGGGAGGATCAAGCAAGTAAGCTCTGCTTCTGGTTTTTTCCTTCTTTTATTCTTTTTTGCTATTGCGTATCAGTATTCGTTTCTCTTTGGGCCCGTACAATCTTTTGTTCAGATCATTTGTGAAGTCTCAACCGAAAAACTGATAGAAGAAGCGACCAGACCCCAAGGATTTAAGAAGGGAATGGGGAGAGGAAAGATTGCGATCAGAAAGATAGAGAATTCCACAAGTAGGCAAGGGACCTTTTCAAAGCGAAGAAAGGGGTTGCTTAAGAAAGCCAGTGAGCTCTCGATCCTTTGTGATGCGGAAGTTGGGGTGATTATTTTCTCCAACACCAACAGGTTGTATGATTTTGCTAGCTCAAGTATGAAATCTGTTATGGGGCGATACAAAAAAGCAAA…
			CG-R02f_049_B20	CgMICK3	228-377	3	677	7e-13	60	CAA67968.1|MADS4 protein [Betula pendula]	5e-74	88	AT1G69120.1	AP1, AGL7 | K-box region and MADS-box transcription factor family protein	2e-75	FQ327580	GGGGATAACTGAAAACCCTTCACTGAGACAAAAATAGAAAGATAACCATAATACACTCGAAATACTGTCTTCGTGATGCTTTTTCTCTACCTCCTTCAAATGAACCCTTTTTAGGGTTTTTCTTCGAAAATTTTCATTCTGGTTGTCTTTCATTTCCCAAGTTTTCGGATTTTCTGAGTGAGAAACGAGTTTCCAGGAAAATGGGGAGAGGTAGGGTTCAGCTTAAGCGAATCGAGAACAAGATCAGCCGGCAAGTGACGTTCTCCAAACGCCGGACTGGCCTGCTTAAGAAAGCTCATGAGATCTCGGTGCTGTGTGACGCCGAGGTGGCTTTGATTGTCTTCTCCACAAAAGGGAAGCTCTTCGAGTATTCCTCGGATTCCAGCATGGAGAAGATCC…
			CGCL3184Contig1	CgMICK4	112-261	1	703	1e-12	56	EEE74095.1|predicted protein [Populus trichocarpa]	5e-78	76	AT1G71692.1	AGL12, XAL1 | AGAMOUS-like 12	8e-74	FQ365166,FQ374733	GTATTGCAGGCAACTAAAGNNNNNNNNAAACAAAATGTTNNNNNNGTTTCCAACNNNNNGNNNNNCCTTAGCAACANNNNNNNNAAGATTGTTCANAAACAAGGGNNNNNATGCTCTATATTTGTNNAATTATAGAGCAAACCCTAGAATTGAAATATTCATTCTCTGGTATTAGTGAGTAGGGAAAATTAGTGGTAACTGGTGCAAAGTCAGCCATTCCGATGTTCTCTTCTATCTTATCGTGGAGACACTTATTCGCAGCTTTGAGTATTTCTTCCTTATTCCTTAAGAGTTGAATCTCTTCGAACATAATGTTCATCTTTGTTGAACGAATGTTATAAATCCAAATCTCAAGTTGTTTTTCAAGTACAGCTAATTCATCCAAGGTCATGTTTCCGA…
			CG-R02f_004_J15	CgMICK5	5-145	2	285	7e-07	40	CAO49034.1|unnamed protein product [Vitis vinifera]	9e-09	55	AT2G03710.3	SEP4, AGL3 | K-box region and MADS-box transcription factor family protein	9e-11	FQ375927	GGGGGTCGAGGAGAAGAGCAGTCACCGAGCTACCTTCTCCAAGAGGTAGAACGTTTGGATGAAGAAGGCACACGAGCTTTCCGTCGTCAGCGATGTCGAGGCCGCGCTCCTCGTCCCTTCCAGCAGCGGCAAGCTCTACGAGTTCTGTAGAGGCAACAGGCAAGGCGCTTTTCTTTATCTATAGGTTCATTTTTTTCATGCTTCAGTTGCACCTTAAAATTAGTTCATTTTTTTCCGCTGCATTTCTCGCTTAATGGCGTGTTGTCATTCACTAGTTTGTCTTGA
			CG-R02f_043_B19	CgMICK6	238-333	1	519	0.025	43	AAD51423.1|U78950_1 MADS-box protein 4 [Malus x domestica]	4e-10	66	AT4G09960.3	STK, AGL11 | K-box region and MADS-box transcription factor family protein	4e-13	FQ328340	GGGGGAAGAGCAGTCGATGTCGAGGCGGCGTTCCTCATTTCCTCCAGCAGAGGCAAGCTCTACGAGTTCTGTAGAGGCAACAGGCAACGTGCTTTTCTTCGTCTGCTAAAGCCGAGAGTCAGATATACAGAAGGAAGGAAGGAGAATAGGGCTTGGAATGGGGCGGAAGAAGGTAGTGCTTAAGCGAATCGAGGACAAGAGAAGGCGCCAGGTGACCTTAATGTAAAGGCGGAGCGGCTTGATGAACAAGGCAACGAGATCTCCGTTCTCTGCGATTGCGAGGTCGCGCTCATCGTCCATTCCTGCAGCGGCAAGCACTACGAATTCTGTAGCGGCAACAGGCAACGTGCTTTTTCTTCTCTTTACGCGCGTCCTTATGACGCTTCACTTATACCAGCA…
			CG-R02f_034_H08	CgMICK7	264-341	3	481	0.066	50	AAD51423.1|U78950_1MADS-box protein 4 [Malus x domestica]	2e-09	67	AT1G24260.2	SEP3, AGL9 | K-box region and MADS-box transcription factor family protein	8e-13	FQ372757	GGGGGTTGAGGAGAAGAGCAGTCGATGTCGAGGCGGCGTTCCTCATTTCCTCCAGCAGAGGCAAGCTCTACGAGTTCTGTAGAGGCAACAGGCAACGTGCTTTTCTTCGTCTGCTAAAGCCGAGAGTCAGATATACAGAAGGAAGGAAGGAGAATAGGGCTTGGAATGGGGCGGAAGAAGGTAGTGCTTAAGCGAATCGAGGACAAGAGAAGGCGCCAGGTGACCTTAACGTAAAGGCGGAGCGGTTTGATGAAGAACGCATCGAGCTCTCCGTTCTCTGCGATTGCGAGGTCGCGCTCGTCGTCCATTCCTGCAGCGGCAAGCACTACGAATTCTGTAGCGGCAACAGGCAACGTGCTTTTTCTTTCTCTTTACGCGCGTCCTTATGACGCTTCACTT…
	AGL21	>AT4G37940.1/Ath010248 (10-59)	CG-R02f_039_D17	CgMICK8	162-311	3	525	3e-21	90	EEE81634.1|predicted protein [Populus trichocarpa]	6e-24	98	AT2G14210.1	ANR1, AGL44 | AGAMOUS-like 44	3e-29	FQ372273	GGGGGGTATAAACGAACTTTCCTTATATGGTAGATTTCAATCAGTACGGCCACAGCAAAAAAATTTTGAAACCTCGGTTTGTCTTCACTGGTTTGAGCCTTCACCAAGCAAGAGAAAGCTAGGTTCAGGAGTTGATGGGGAGGGGAAAGATTGTGATAAGGAGGATCGACAATTCGACGAGCAGGCAAGTGACCTTCTCTAAGCGGAGGAACGGCTTGCTGAAGAAGGCGAAGGAGCTGGCGATCCTGTGCGACGCCGAGGTCGGAGTCATGATCTTCTCCAGCACAGGCAAGCTCTACGATTTCGCCAGCACCAGGTCCTAGCTCTCTTAAGATCTTCTTCCTCTTCATCTTTTTAATCTCAGTTTATTAGTCACTTAGAAAAGAATAAATAACACTG…
			CG-R02f_039_C15	CgMICK9	197-346	2	646	5e-19	80	CAO61572.1|unnamed protein product [Vitis vinifera]	3e-42	60	AT4G37940.1	AGL21 | AGAMOUS-like 21	1e-49	FQ372284	GGGGACCACTTTCAACTTTCAACTCTCAGTTTTCAAACTTTCGATAAAATTAGCATAGCATCGCACACGTCTCCGGCAATTTTTCTCTCTTTCCTTCCATGTCCTCAACTCATTTAGGATCAAGCAACTGATAGAAGAAGCGACCAGACCCCAAGGATTTAAGAAGGGAATGGGGAGAGGAAAGATTGCGATCAGAAAGATAGAGAATTCCACAAGTAGGCAAGTGACCTTTTCAAAGCGAAGAAAGGGGTTGCTTAAGAAAGCCAGTGAGCTCTCGATCCTTTGTGATGCGGAAGTTGGGGTGATTATTTTCTCCAACACCAACAGGTTGTATGATTTTGCTAGCTCAAGTATGAAATCTGTTATGGGGCGTTACAAAAAAAGCAAAAGAGGAACACT…
			CGCL2488Contig1	CgMICK10	435-584	3	802	5e-16	68	NP_194026.1| AGL19 (AGAMOUS-LIKE 19); transcription factor [Arabidopsis thaliana]	2e-33	60	AT4G22950.1	AGL19, GL19 | AGAMOUS-like 19	6e-42	FQ320059,FQ319174	CAATCCACACNNNNCANNTAGTTNTNNNTTCTTTTCCAGCNNNNNNTTCTCCTGCTTTTTTAGCTGCTCAATCTGATCNNNGAGTNNNNGATTCTTTCTTCCCTGATNNNGTGTAGNNNNCGGTCCAACTGGTTCTCGACCTGCTGTAGCTCTTCAATGGAACTTANNNNCAAGCCTTCTCCCGAGAGTTTTCGTTTAGAGACTTCAAGAAGCTCAAGNNNCNTNGCCAAGCTAAGAGCATCTTCCTTCAAATGCTGCGTATTTTCTTGACCTTTGGTGCTGAGTACTATCTCCTTGGTTCTCTTCTGATAACGCTCAATCGTCTTGGATATACTAGAGCTGGAAAACTCGTAGAGCTTTCCTCTAGGAGAGAAAACGATCAGTGCAACTTCCGCGTCG…
			CG-R02f_025_B07	CgMICK11	105-254	3	713	5e-14	62	ABO61200.1|MADS-domain protein [Taihangia rupestris]	4e-22	70	AT1G24260.3	SEP3, AGL9 | K-box region and MADS-box transcription factor family protein	8e-29	FQ373789	GGGGGCAGAAGAAGCGCGATCTCGGTCCCAGAAGCTGAGCAGCGGGAACACAGTGCGATCCTCGGCAGAAGAGAGAAATGGGAAGGGGAAAGGTGCAACTGAAGCGAATCGAGGACAGGGACAGCCGGCAAGTGACTTTCTCCAAGCGGAAAGGTGGGATGATGAAGAAGGCCCGGGAGCTGTCGGTACTGTGCGACGTCGAGGTGGCGTTCCTAATCTTCTCGGACCGAGGGAGGCTTTACAAATTCTGCAGCGCAGAGAGTATAGAAAAGACTCTTAACCGATACCAGATGCACGTAGAAGAGGAGGTTGCTGCCCGCAGGAGGGCCGAGCAAAAGAAGGTTAGGGAAAGTTTCCAACTCTGACTATTACAGAACACAAATGGTAGCATATTTTTCC…
			CG-R02f_041_L03	CgMICK12	402-551	3	701	3e-13	62	AAC49816.2|MADS box protein [Oryza sativa]	5e-16	50	AT5G10140.4	FLC | K-box region and MADS-box transcription factor family protein	3e-19	FQ328527	GGGGGAAGAGCAGTCGACGTCCAGGCGGCGCACCTCATCCCCTCCAGGAGCGGCAAGCTCTACGAGTTCTGTAAAGGCAACAGCCAACAGGCAACAGGCAACGTGCTTTTCTTTGTCTATAGACCCAAAATAGGAAAGGAAGTGACAACTAAAATTACCGAAAAGGGAAAAAGGAAAAAGACTGCCTGCGTACGGTTGATAACGCAAACGTGTTTGCTACGTGTCAACCAATTGTTGTTTAGTCTTCCCCCGATCTGGTCCCTACTTGGCTTTCTCTCCATCTCTTTCTGCTCTTTACTCCAAATCTTCGCTTATCCTAAGTCTTCGTTGGTCGCTGAGAGTCAGAGAAAGACGAAACGAGAATAGGGCTTGGAATGGGGCGGAAGAAGTTAGTGCTTA…
			CG-R02f_021_B08	CgMICK13	458-604	2	677	1e-11	61	AAM21344.1|AF373603_1 MADS-box protein 4 [Vitis vinifera]	2e-25	55	AT1G24260.3	SEP3, AGL9 | K-box region and MADS-box transcription factor family protein	2e-17	FQ371582	GGGGGTTGAGGAGAAGAGCAGTCGACGTCGAGGCGGGGTTCCTCATTTCCTCCAGCAGAGGCAAGCTCTGCGAATTCTGTAGAGGCAACAGGCAACGTGCTTTTCTTCGTCCGTAGGAACACATGCTGAATGTAGCAAAAAAGACACTAAAACAAAGGTTGGTGGAAGGATATCATCTAAATACTCTCCAACTGAATCAAAGTGTCGAAGATGTGGGCTACGGCCGACAGCCTGCTCAAGCTCAAGATGATGGCTTCTTTCATCCCTTGTGTGAACCCATGTTGCAAATTGGATGTCAGCATGATCCAATAGCAGTCGCTACAGCAGTTCGAAGCGTGAATAAGTACATGCCGGGGTGGATTCCATGATAACAAGAAAGACATTGTCAGAACTTTCGGA…
			CG-R02f_040_L08	CgMICK14	351-497	3	589	4e-10	57	BAD10944.1|SEPALLATA1 homologous protein [Silene latifolia]	6e-09	53	AT1G24260.3	SEP3, AGL9 | K-box region and MADS-box transcription factor family protein	2e-11	FQ372087	GGGGGTTGAGGAGAAGAGCAGTCGACGTCGAGGCGGCGTTCCTTATTTCCTCCAGCAGAGGCAAGCTCTACGAGTTCTGTAGAGGCAACAGGCAACGTGCTTTTCTTCGTCTGAACCCATGCTGAATGAAGCAAATAAGACACTAAAACAAAAGATATCAGCATGATCCAATGGCAGTCGCTACAGCAGGTCCAAGCGTGAATAACTACATTCCGGGGTGGATTCCATGATAACAAGAAAGACATTGTCAGAACTTCTTCCCTTATCCAGGATCTTTGTTTCTTCAGTCGGAGAGACAGAACCAGTGGAAAAATATGGTTTGAATGGGGAAGAAGAAGGTGGTGCTGAAGCGTATCGGGGACAAGAAAAGTAACCAGATGACCTTCTCAAAGAGGCGGA…
MYB	ATMYB13, ATMYBLFGN	>AT1G06180.1/Ath020723 (67-112)	CG-R02f_005_G02	CgMYB1	294-410	3	616	4e-13	76	BAA88224.1|myb-related transcription factor LBM4 [Nicotiana tabacum]	2e-51	67	AT3G23250.1	MYB15, ATY19, ATMYB15 | myb domain protein 15	8e-59	FQ375837	GGGGGCGCTCCGGGATCTCATTTGAAACATAGTGAGAGAAAGAGAGAGGAAGCCTTTGGAGAAAATTGCCAAAAAGGAGAGTTTAAAGAACAAAGATGGTGCGAGCCCCTTGCTGTGCGAAGGTGGGATTAAAGAAGGGGCCATGGACTACTGAGGAAGATAAGATTTTAATCTCCTACATCGAAAACAATGGCCATGACAATTGGCGTGCGCTACCCAAGAAAGCTGGTCTACTGAGATGTGGGAAGAGTTGCAGACTCCGATGGACCAACTACCTGCGGCCAGATATCAAGAGAGGAAACTTCACCAAAGAAGAAGAGGAAACCATCTTTGAATTGCATGAAACGCTGGGGAATAAATGGTCTGCCATTGCGGCGAGATTACCAGGACGAACCGACA…
			CG-R02f_042_K14	CgMYB2	270-386	3	647	7e-12	74	CAO17100.1|unnamed protein product [Vitis vinifera]	6e-85	79	AT4G38620.1	ATMYB4, MYB4 | myb domain protein 4	4e-73	FQ328397	GGGGGGGTCTCTCGCTTTCCGCATCTTCTTCTCGGTGTTTCTAAATAGGGAGAGATTGAAGAGAGAAGACAACAATGAGAAAGCCTTGCTGTGATAAAGAAGGCACCAACAAGGGCGCTTGGTCCAAGCAGGAAGACGAAAAGCTTATTGACTACATCCGAACCCACGGGGAAGGATGTTGGCGTTCCCTCCCTAAGGCTGCAGGTTTGGATCGCTGTGGCAAAAGTTGCAGGCTCAGATGGATAAACTACCTGAGGCCAGATATCAAACGAGGTAACTTCGGTCAAGATGAAGAGGACCTCATCATCAAGCTGCATGCCCTTCTAGGCAACCGGTGGTCCCTAATAGCTGGAAGGTTACCAGGACGGACAGACAATGAGGTAAAGAACTACTGGAATT…
			CGCL2024Contig1	CgMYB3	337-453	1	1009	8e-12	71	AAK19619.1|AF336286_1 GHMYB9 [Gossypium hirsutum]	2e-106	79	AT4G38620.1	ATMYB4, MYB4 | myb domain protein 4	4e-94	FQ326946,FQ365051,FQ326581	CCAAGANNNCATANNNNNNAGAACTACTACCACTACTACTACCAATACCAGCAATCCTGCAGCTACAGTCNNNGCNATTCTGCAGTCCCAAGCTGTAAGCAAAACATAAAGGCCTACCACCTGTCTTCAACTGCTCAGGCTGGCTTTGGGATGGAGGGCTAATCCTAAGCTCAAGATTCAAGTCAGGACACCGTTCTCGAACCGGGGTTTTCGTGTCTTTCCCACCAAACCCAATAGGGGTTCTTTCTTCTTTTACGGCAGAAGCAGCGAAAGATATAGTTGTTGCATCTTGAGCAGCCTCGTTGATCGGCCTGTGAGTCGCAGGATCAATCCCTCTGTTCAAAAGCTTTCTTCTTATGTGAGTGTTCCAGTAGTTTTTTATCTCATTATCCGTTCGTC…
			CG-R02f_005_L18	CgMYB4	298-414	1	719	3e-11	69	CAO43339.1|unnamed protein product [Vitis vinifera]	7e-99	83	AT1G34670.1	AtMYB93, MYB93 | myb domain protein 93	2e-94	FQ375792	GGGGAGGTTGGATTTGCGGAAGGCAATTTGATCTTAAGAGAGGTCGGATTTGAGGGAGGCAGCCAATTCTTAGAGAAAACAAGAAGACATAAACTCAAAATGGGAAGGCCTCCTTGTTGTGACGAGAGTGGCCTCAAGAAGGGACCTTGGACACCTGAAGAAGATCAGAAGCTTCTGAACCATATCCAAGAACATGGACATGGCAGCTGGAGAGCTCTTCCCAAACTTGCAGGGCTGAACAGATGTGGGAAAAGTTGCAGATTAAGATGGACGAACTACTTAAGGCCTGACATCAAGAGAGGGAAGTTTTCCCAAGAAGAAGAGCAGACAATTCTGAATCTCCATTCCATTCTTGGCAACAAATGGTCGGCAATCGCAGGTCACCTACCTGGTCGGACG…
			CG-N02f_039_D14	CgMYB5	65-181	2	768	4e-11	69	EEE98432.1|predicted protein [Populus trichocarpa]	2e-101	72	AT3G61250.1	AtMYB17, MYB17 | myb domain protein 17	7e-80	FQ362407	GGGTCTGCGCTGTGGGAAAAGTTGTCGGCTTAGGTGGACCAATTATCTTCGACCTGACATCAAACGCGGTCCCTTCACTTTGGAGGAAGAGAAGCTTGTTATACAGCTTCATGGCATCCTCGGAAATAGGTGGGCTGCTATTGCCTCTCAACTACCAGGGAGAACCGACAATGAGATAAAAAATTTATGGAACACCCACCTGAAGAAGCGCCTCATCTGCATGGGTCTTGACCCTCAGACACACGAGCCCTTTACCTCTTGCAGTACGACTATAAAAGCACCTGCTTCCCCAGCCACTCGCCACATGGCACAATGGGAGAGTGCCAGGCTGGAAGCCGAGGCTCGGCTGTCAAGGGAGTCATCACTCTTCAATCCAGTTCCAACAGGAAGAAGTGATTC…
			CG-R01f_001_H11	CgMYB6	243-359	3	552	5e-11	69	EEE94376.1|predicted protein [Populus trichocarpa]	1e-90	91	AT1G34670.1	AtMYB93, MYB93 | myb domain protein 93	3e-96	CO037612.1	GGCACGAGGAAAGAGAGGAAGCAAATTTTGGCAAGAGGAAGAGGATGGGAAGGTCTCCTTGCTGTGATGAAAATGGCCTCAAGAAAGGACCTTGGACTCCTGAAGAAGACGAAAAGCTTGTCCAGTACATCCAGAAACATGGCCATGGAAGCTGGAGAGCCCTCCCTAAGCTTGCAGGTCTGAACAGATGCGGCAAGAGCTGCAGGCTGAGATGGACCAATTACTTGAGGCCAGACATCAAGAGAGGGAAGTTTTCTCAGGAGGAGGAGCAGACGATCTTACATCTCCATTCCATCCTTGGAAACAAATGGTCAGCCATTGCAACGCACCTTCCTGGCCGGACTGACAATGAAATCAAGAACTTCTGGAACACACATTTGAAGAAGAAGCTGATTCAGA…
			CGCL1764Contig1	CgMYB7	259-375	1	753	2e-10	69	EEE83394.1|predicted protein [Populus trichocarpa]	2e-87	70	AT5G14340.1	AtMYB40, MYB40 | myb domain protein 40	7e-78	FQ365065,FQ374133,FQ363160	GGGGGAAAAGGCTAGGCTAGCCCAGAGCTTCCCTCTCTTTTGCCTGTAAAGCTTGTAATATGGGAAGGCAACCATGTTGTGATAAGGTTGGATTGAAGCGTGGACCTTGGACAATTGAGGAAGATCACAAGCTCATGAACTTCATCCTCAACAATGGCATCCATTGCTGGCGAATGGTTCCTAAGCTTGCAGGTTTGCTAAGATGTGGGAAAAGCTGCAGATTAAGATGGATTAATTATCTAAGGCCGGATCTTAAGAGAGGAGGTTTTACAGAGAAGGAAGAGAATGAGATTATTCAATTTCATGCACGTCTTGGTAACAGGTGGTCTAAGATCGCGGCACACTTTCCTGGTCGCACGGACAATGAAATCAAGAACCACTGGAATACGCGAATCAAGA…
			CG-J02f_004_P23	CgMYB8	261-377	3	738	5e-10	66	EEE97038.1|predicted protein [Populus trichocarpa]	8e-67	45	AT5G52260.1	AtMYB19, MYB19 | myb domain protein 19	1e-59	FQ325844	ACGCAGACAAATAAGCACCTAAAAGCTGTTCTCTAGTTTAAATTCTGTTAGTAGGCACAATGGGGTGCAAGTCATTGGACAAACCAAAGCCAAAGTTCAGAAAGGGCTTGTGGTCACCGGAAGAAGATCAAAGGCTTCGAAGCTATATCCTCAGACATGGCCATGGATGCTGGAGCTCTGTTCCCGTAAATGCTGGGTTGCAGAGGAATGGAAAGAGCTGCAGATTAAGGTGGATTAATTACTTAAGGCCAGGATTAAAGCGTGGGATGTTTAGCAAGGAAGAGGAGGGGAAGATTTTGAGCCTTCATCACATGTTGGGCAACAAGTGGTCTCAGATAGCACAGCATTTACCCGGAAGAACCGACAACGAAATAAAGAACTACTGGCATTCTTATTTGA…
			CG-N02f_018_N13	CgMYB9	199-315	1	670	6e-09	64	CAO44751.1|unnamed protein product [Vitis vinifera]	8e-91	77	AT5G16600.1	MYB43, AtMYB43 | myb domain protein 43	3e-86	FQ364447	GGGGGGAGGCAACCATGCTGTGACAAAGTTGGGTTGAAGAAGGGTCCATGGACAGCTGAAGAGGACAAGAAACTCATCACCTTCATTCTTACCAATGGCCAATGCTGCTGGAGAGCTGTTCCTAAGCTTGCAGGATTGTTAAGGTGCGGGAAAAGTTGCAGACTGAGATGGACAAACTATCTTAGACCAGACTTGAAGAGAGGTCTTTTATCAGAATTTGAAGAAAAAATGGTCATTGACCTCCATGCTCAGCTTGGAAACAGATGGTCTAAGATTGCTTCTCATCTCCCTGGAAGAACCGATAATGAGATCAAGAACCACTGGAACACCCACATTAAGAAGAAGCTAAAAAAGATGGGTATCGATCCTCTAACCCACAAGCCAATCCCTACTGCAACT…
			CG-R02f_036_A15	CgMYB10	313-516	1	633	1e-08	42	AAK19615.1|AF336282_1GHMYB10 [Gossypium hirsutum]	8e-52	57	AT1G22640.1	ATMYB3, MYB3 | myb domain protein 3	8e-54	FQ372555	GGGGACTCGCAAATGGGAAGAAGCCCTTGTTGTGCTAAGGAGGGCTTGAACAGAGGTGCTTGGACAGCTCAAGAAGACAATATTCTCAGAGAATACGTAAGAATCCATGGTGAAGGCAAGTGGAGAAACCTACCCAAAAGAGCAGGTTGTGAAGTCTTCTTTGATATCCTTTGTTTATGTTCTGTTTTGGTTGTAGGAAAGCAAGAGATAGTGCGTGATTTATATCCACGTGAATGGTTTCTTGCAGGTTTGAAAAGATGTGGGAAGAGCTGCAGGCTTCGCTGGTTGAATTATCTGAGACCAGACATTAAGAGAGGGAACATATCGCCGGAAGAAGAAGAACTGATCATCAGGCTTCACAAGCTCTTGGGAAACAGGTTTGTTTCTCTCCCTCTCGTC…
			CG-R02f_034_I05	CgMYB11	412-525	1	653	3e-08	52	EEE93047.1|predicted protein [Populus trichocarpa]	3e-59	74	AT3G49690.1	RAX3, MYB84, ATMYB84 | myb domain protein 84	1e-65	FQ372752	GGGGGGTAATAACAGTGGAAACAACTGGCGAATACAACAATGCAGAAAAGGAGGTCGTAGAAAGTCAAAGCTGCTCTGAGCCGCCCTCAGCTTCATAAATAAACCCTGCAACAGTCCAAGGCCTTCCCGTTCCTTGTTTCGGGGGTTTGCGTGTCTGAGTTCTTCTTCATCTCACTGTTGCTGTCGGTCTTTGCGTTTTGGGTGGCCATGGGAAGAGCTCCATGCTGTGACAAAGCTAACGTTAAGAAAGGACCATGGTCCCCGGAAGAAGATGCAACTCTCAAAAGCTATCTTGAGACTCACGGAACTGGAGGAAATTGGATGTCTTTGCCCAGAAAAGCAGGGCTAAAGCGATGCGGTAAAAGTTGCCGCTTACGATGGCTTAACTATCTTCGTCCA…
			CG-N02f_028_A22	CgMYB12	350-463	2	648	2e-07	57	CAO61524.1|unnamed protein product [Vitis vinifera]	9e-81	84	AT5G65790.1	ATMYB68, MYB68 | myb domain protein 68	8e-75	FQ363471	GGGGCTGTCTTCCAGCTTTCAAAACCCTTCTTCTATCTCTCTCTCTCTTCCCCCCTCTCTCTCTTTCTCTCTGTCTCTCATGATTCTTGCAGGATTCTGCAGAGAGAAGCTATAGCACCAAGCTCAAAGAAGTCATCCAGTTAACATGGGGAGAGCTCCTTGCTGTGACAAAGCAAACGTCAAGAAAGGCCCATGGTCACCCGAGGAGGATGCGAAGCTCAAGTCATATATTGAGCAACATGGTACTGGTGGCAACTGGATCGCTTTACCACAGAAGATCGGCCTCAAGAGATGTGGGAAGAGTTGTCGTCTTAGATGGTTAAACTATCTCCGCCCAAACATCAAGCATGGAGGATTTTCAGAAGAGGAAGATCACATAATCTGCAGCCTTTATATTAG…
			CGCL1333Contig1	CgMYB13	393-500	3	702	2e-07	61	EEE81701.1|predicted protein [Populus trichocarpa]	1e-66	92	AT2G23290.1	AtMYB70, MYB70 | myb domain protein 70	6e-69	FQ321873,FQ373007,FQ320265,FQ313125,FQ322765	AGTANGGGGAACCAGAGAGCCAGTCCTNGNNNNAAGGTCTGTAGANNNNNGGAAGGTGACATACCCGGTAAACTGGAATCGCTCANNNCNNATNNTGAAGGGCTACCGGGGTTTAGGTACAGACCCGATACGGCGGTACCCGATCCCGTCCCCGCACCGACACTCGCCGATCGTTTGAGAGGCTGGTGCGCATAAGCGTCGTCGCTTAAATCTTCTGTCATGGACGAGCATTTGCGCTTGAGGGTGGAGTTCCAGTGGTTCTTGATGGCGTTATCTGTGCGACCATTGAGAAGGCGAGCTATGGTAGCCCACTTGTTTCCAAACCGGGCATGGGCCCTGATGATGGTATCGTCCTCCTCCGGCGTGAAGGCTCGGTGCTCCACCTCCGGGGATAGCTGG…
			CGCL838Contig1	CgMYB14	420-533	3	755	3e-07	55	EEF10684.1|predicted protein [Populus trichocarpa]	3e-67	73	AT5G57620.1	MYB36, AtMYB36 | myb domain protein 36	6e-72	FQ362049,FQ363659,FQ367061,FQ376576,FQ376895	GGGCTTGTAAACAGACAAGGCCATCTCCCTCAGAAGCATCCGTCGTTCTGAAAGCACTACTTGGATCAAAGCTGAGTTATTTGAGAGCGAGAAAGAGAGAACACAGAACACACACCACCCTCTCTCTCTCTCTCTCTCTCAAACACACACACGGAGATGGGGAGGGCTCCTTGCTGTGACAAGGCGAACGTGAAAAGAGGGCCATGGTCTCCTGAAGAAGATGCGAAGCTAAAACAGTATATAGAGAAACATGGGACTGGAGGGAATTGGATTGCTCTTCCTCAGAAAGCTGGTCTCAAGAGATGTGGGAAAAGCTGCAGATTAAGATGGCTTAACTATCTCAGACCCAACATTAAACATGGTGAATTCTCTGATGAGGAAGACAGGTTAATATGCGGC…
			CGCL838Contig1		368-481	2	564	9e-07	52	EEE72046.1|predicted protein [Populus trichocarpa]	3e-66	88	AT5G57620.1	MYB36, AtMYB36 | myb domain protein 36	1e-73	FQ362049,FQ363659,FQ367061,FQ376576,FQ376895	GGGCTTGTAAACAGACAAGGCCATCTCCCTCAGAAGCATCCGTCGTTCTGAAAGCACTACTTGGATCAAAGCTGAGTTATTTGAGAGCGAGAAAGAGAGAACACAGAACACACACCACCCTCTCTCTCTCTCTCTCTCTCAAACACACACACGGAGATGGGGAGGGCTCCTTGCTGTGACAAGGCGAACGTGAAAAGAGGGCCATGGTCTCCTGAAGAAGATGCGAAGCTAAAACAGTATATAGAGAAACATGGGACTGGAGGGAATTGGATTGCTCTTCCTCAGAAAGCTGGTCTCAAGAGATGTGGGAAAAGCTGCAGATTAAGATGGCTTAACTATCTCAGACCCAACATTAAACATGGTGAATTCTCTGATGAGGAAGACAGGTTAATATGCGGC…
			CG-R02f_032_A09	CgMYB15	389-496	2	545	1e-06	58	EEE81701.1|predicted protein [Populus trichocarpa]	1e-60	92	AT4G37260.1	MYB73, ATMYB73 | myb domain protein 73	1e-67	FQ373031	GGGGAGGACAAGGCGGGGCTAGGCCTCCCAACCAGACATCCCAAGCTCTCTCTCTCTCTCTCCCTCTCCCACAAAACCCCTTCCCTGCACCACAGTCTATTTTCCGTTTCAAATATCCATAAAAGCGGAGAAACCTTTATATATATATTTCCTTCTTTTGTTCCAAATTCTAGTTTTGACTTTCCATTCCATGGCGTCCACAAGGAAAGATGTGGATCGGATAAAAGGTCCATGGAGCCCTGAAGAGGACGAAGCGTTGCAGCGACTCGTCCAAACTTATGGCCCACGGAACTGGTCTCTGATCAGCAAGTCGATTCCCGGCCGATCTGGCAAGTCTTGCCGTCTACGTTGGTGCAACCAGCTATCCCCGGAGGTGGAGCACCGAGCCTTCACGCCGGA…
			CG-N02f_015_F06	CgMYB16	314-406	2	674	0.47	35	BAB86893.1|syringolide-induced protein 1-3-1B [Glycine max]	8e-51	75	AT5G04760.1	Duplicated homeodomain-like superfamily protein	9e-50	FQ364896	GGGGGAGTTGGTGCCGAGGACAAACAAAACTAGCTCTTAATCCCGAAAGCCCCCAGGCACATATCCGATTCATAGGCCTCCCTGAACGCCTTATATCTCTGACTCTTTATCTCTCTGTGTCCATATTTACACACACCTATATATAGCGAGGTTTTGCTAATTCTCCTACCAAACCCTTTGCGAAATCTCCAAGAAAGTGAGAGTCTTTGGACGCCTTGAGAAAACCAACGAGAAACCCAGAGGAGGTATGATGATGACGGGGTTGTCTCAGCCGCCGATGACGCAGTGGACAAGGTCGGAGGACAAGCTGTTCGAGAGGGCGCTGGTGATGGTGCCAGAGAACCTGCCCGACCGGTGGCATAGGATCGCCGAACGCCTGCCGGGGAAGTCCCCAATAGA…
		>AT5G05790.1/Ath020200 (132-176)	CGCL1256Contig1	CgMYB17	171-305	3	740	2e-20	88	EEF02403.1|predicted protein [Populus trichocarpa]	5e-69	64	AT5G05790.1	Duplicated homeodomain-like superfamily protein	4e-53	FQ317470,FQ317328,FQ317253,FQ317026	TACAAGGAATTGGAAGAAGATGTTACCGAAATAGAAGCTGGCCGGTTTCCGATTCCTGGTTACCTTGCCTCTCCTTTCACAGTGGAGTTGGTTGATGCCCACGGCTTTGATGCCTACAGAAGAAAATCGTCCGCTGCCCGGGGTGCTGATCAGGAAAGGAAGAAAGGGGTTCCATGGACAGAAGACGAGCACAGGCGATTTCTGATGGGGCTCCTGAAGTATGGAAAAGGGGATTGGAGAAATATTTCCCGGCATTATGTAATGTCCAAGACTCCAACTCAGGTGGCAAGCCATGCTCAGAAATACTTCATAAGGCAGCTTTCGGGAGGGAAAGATAAGAGGAGGCCGAGCATCCATGATATCACAACCGTTAATCTCATAGAGACCACCTCTGAAGAC…
			CG-N02f_033_N01	CgMYB18	178-312	1	704	9e-19	86	CAO68017.1|unnamed protein product [Vitis vinifera]	4e-76	79	AT1G49010.1	Duplicated homeodomain-like superfamily protein	1e-46	FQ362997	GGGTATGCAGGAGAGGAAGCAACTTCTTCCAGCAACGACCATCATGGCTCGTCTGGCACCACGTCGGATAAGAGATCAAACTGTGGCTATGGGAATGGGTTTTCAGGGTTGGGACAAGACTCTGCCCAGGGAGGGAAAGGAGGGTCGAGGTCAGACCAAGAACGGCGAAAAGGGATTCCATGGACAGAAGAAGAGCATAGGTTGTTTTTGCTTGGTCTTGACAAGTTTGGGAAGGGAGATTGGAGAAGCATTTCGAGAAACTTTGTCATTTCCAGGACTCCGACGCAAGTGGCCAGCCATGCCCAGAAGTACTTCATCCGCTTGAACTCGATGAATCGAGACAGGAGGAGATCCAGCATCCATGACATTACAAGCGTGAATAATGGCGACGTCGCAACC…
		>AT2G38090.1/Ath017874 (142-186)	CG-R02f_014_A02	CgMYB19	464-589	2	590	2e-18	88	EEE88078.1| predicted protein [Populus trichocarpa]	4e-78	81	AT2G38090.1	Duplicated homeodomain-like superfamily protein	8e-69	FQ374910	GGGGTATTCGTGATTTTTCTTCAAATTTGCTCGTGGGCTTCTCTAGCTTGCATGGTATATCGAGTTGATGAAGTGGGAAACGGAAATTCTCTCCCCCTCGTATGTATCAACTGCAAATTGGCCTGACGATGAGAGCAAGAGCATGAAATGGACACCGGCGGAGAATAAGATGTTCGAAAACGCGCTGGCACTGTACGATAAGGAGTCCCCTGATCGATGGCTCAAAGTAGCGGCCATGATCCCCGGAAAAACTGTTGAGGATGTGATCAAGCAGTACAGGGAATTGGAAGTTGATGTTAACAATATAGAGGCGGGGCTGGTTCCGATTCCTGGATACACTACCTCCCCTTTCACATTGGAATGGGTAAACAGTCATGGCTATGATGGGTTCCGGCAGCC…
Myb-related	None	>AT1G01520.1/Ath016380 (61-105)	CG-R02f_003_M24	CgMyb-related1	376-510	1	647	2e-19	88	CAO39639.1| unnamed protein product [Vitis vinifera]	2e-48	90	AT5G52660.2	Homeodomain-like superfamily protein	7e-52	FQ376001	GGGGGGGGCGGGGGAGTTGAGGTCGGTTATCGTGTTGTAAACCACATTTCGATTTGTCCGAGTAGCCAAAGCAAGAGAACTCTACAACACACACTTAAACGCGGAGTTAAGGAAAAAGGAAAAAAGAAAAAACACTTGTCTCGTCGATTTTGGTTCTTCCGAAGCCTCATGGTGTCTGTGAACCGAAACCCAGCGCAGGGGTTTTACTTCTTCGATAATCCAATGAATATGGGCCTTCCAGGTCTCAATTCTCTGCCACCGCCTGCCACCACTGCATCGACTGCGACAATGACCGGTTCTGCTAATTCTTGTACGGCGTCTTTCCTCGGCGATCCGAGTAAGAAGATCCGGAAGCCGTATACGATTACCAAGTCTAGGGAGAGCTGGACGGAGCAGGAG…
			CGCL2188Contig1	CgMyb-related2	383-514	2	1057	9e-06	47	AAO45179.1|transcription factor Myb1 [Malus xiaojinensis]	3e-72	55	AT1G74840.1	Homeodomain-like superfamily protein	4e-45	FQ370930,FQ370051	CCGAAACATTTTCCATTTTTTTTAATCTTTTCAAGCAACAGTGATGATGCTGTCACCGTTGTTGAAACCTGACATTGCCTGGAAAGCCGAATGCCTGGACGGTGAGTCTCTCTGATCAGAGGGTAAGGCCAGCTTGAGGGTCAACGGTGACGAATCGATCACCGATTTCGAGTTCAAGTTCAGGTCAGATATGGTTGGAGCACGTGGGCCCGTGAGGATAGGGATGGGACGAACGAGATTCGATGAGGACGCGGGGTTGGTCTCTGCATTTCCCTGTGCCAGATTTAGGTTTTCCATTGGACTCTCAACGGCGACGGGAACCGCTGCCGGGCTGACAGTCATCGGAAAAGCAGACATCATGGGAAACCCACCATAACTGCAACCCTCAGATGGTGGAAC…
			CGCL2533Contig1	CgMyb-related3	416-547	2	723	4e-05	47	CAN66264.1|hypothetical protein [Vitis vinifera]	1e-67	64	AT5G56840.1	myb-like transcription factor family protein	4e-48	FQ313294,FQ318868	GGGACCAAACATATTAGTTATATTGTGCTCTCTCTTTCTCTCTCTGATTTTGGTGTTGGGTTGTGTTGGTCGTTAGTCTGAGAGGTTGAGCTTGTCTCGGTTAACATGGGCAGAAAGTGCTCGCATTGTGGAAACGTAGGCCATAATTCCAGGACCTGCACGACATACAGGGGGAACTTTTCCGGCGGTCTTAAGCTCTTCGGAGTGCAACTCGACCTGTCTTCGCTTTCTGTTTCCATGAAGAAAAGTTTCAGCGTGGATTGTTTGTACCCATCGTCTTCCTCATCATCCTCCCCGTCTCCTTCATTGTCCTCCTCTAGAATTGCTGTCGAGGAAAATTCCGATAGAGCGACAATCGGTTATCTGTCTGATGGTCTCATAGGTCGATCCCAAGAGAGG…
NAC	ANAC003	>AT1G02220.1/Ath004218 (4-128)	CG-R02f_020_G15	CgNAC1	45-413	3	610	5e-20	38	CAO48358.1| unnamed protein product [Vitis vinifera]	1e-83	89	AT1G69490.1	ANAC029	9e-93	FQ374229	GGGGGAATTGATCGATAATGGAGGGGAAAATCAGCTCTGATCTTCCTCCTGGGTTTAGGTTCCACCCAACTGATGAGGAACTGATCATGTTTTACCTTCGGAACCAGGCGACGTCGAGGCCGTTGCCTGTGTCAATAATCCCGGAGGTTGATATATACAAGTTTGATCCGTGGCAGCTGCCTGAGAAAGCAGAATTCGGGGAGAACGAGTGGTACTTCTTTACCCCGCGGGACCGGAAGTACCCGAATGGGGTGCGGCCGAACAGAGCGACGGTGTCCGGGTATTGGAAGGCCACCGGCACCGACAAGGCCATCTACAGCGGCGCCAAGTACGTCGGGGTGAAGAAAGCTCTGGTGTTCTACAAGGGCCGGCCGCCGAAGGGCGCGAAAACGGATTGGA…
			CGCL2876Contig1	CgNAC2	299-664	2	683	2e-19	41	EEE79641.1| NAC domain protein, IPR003441 [Populus trichocarpa]	6e-71	87	AT5G13180.1	ANAC083	5e-81	FQ368833,FQ366957	GGGACCCACTCTTTCCTGTCCAACTTCTCTTTTTCTTTATGCTTGAAATCTCCCCTTGTTCTTGTTCTTGTTCCTTCTTGTTCTTGTTGATTATCTTTCCTGTTATTCCTCATGCTTTAAGGGGCTATAATAAGTCCGCGTCCAGTTGCTTGAGTTGGACATAGCCCAGCTGGGTTTGAGTCATTTCCCAGGACAAAAGGCTTAGTTTTGTGTTCAGAGGTAAGGTCTCAAGTGTTGGAGAGCGTCTTTTGTGAGATGGAGAAGCACAACTTCGTAAGGAATGGTGCGCTAAGGTTGCCTCCTGGTTTTCGTTTCCATCCCACGGACGAAGAGCTTGTTGTTCAGTACTTGCAGAACAAGGTGTTGTCCTGCCCCTTGCCTGCCTCCTTCATCCCTGAA…
			CGCL2738Contig1	CgNAC3	122-487	2	760	1e-18	36	AAK84883.1|AF402602_1 NAC domain protein NAC1 [Phaseolus vulgaris]	1e-107	83	AT1G56010.2	ANAC021	8e-93	FQ365212,FQ328101	TTTNNNNGCNGGAAAAGNGNTTANANNNNNNATGNNTTGTAAANNNTTAAATGTGGTTGCACTNNNNNNGGATATGTTTGGTTCCATGTCANNGATATGTNNNNNNATCGGGTTGGTTNNNGTTTTGGNNNANAANNNAGAAGCAGGGCACTTGCTGATACTCATCTAAATGTGCNTGAGCTTGGTCAAAGTTGATGTAGGAGTCCATTAATGCCGGTAGAGATGAAGAGCCCGTGTCATAGCAGCTTCCCATGTCAGGTTTGGCAGCCTCTTCTCGGTTCTTGTAGAATACCTTGCACAAGACCCAATCCTCCTTGGGAGAGGAAATCTTAGAAGGACCAAGGGACCCTTCAAGCCGGAACTCATGCATGACCCATTCCGTTTTTCTTCCCCTGGGTG…
			CG-R02f_047_G07	CgNAC4	495-130	-3	1001	2e-17	37	ACG49995.1| NAC-like transcription factor [Arachis hypogaea]	8e-79	83	AT5G08790.1	ANAC081	3e-90	FQ376735	GGGGGCAACACCGCCAAGAACAAGAAACAACAGCAGCGATAAAGAGAGAGAGAAGCTCAGTGATATTCGTAGCATCGAGGGAAAAGAGAAAAGAAGAAGCAAAGCTAGAGGAGAATGAAGAGTGAGATTGAGTTACCACCAGGGTTCAGATTCCATCCAACGGACGAGGAGTTGGTGAATCATTATTTGTGTCGGAAATGTGCATCGCTGCCTCTTGCTGTTCCAATTATTAGGGAGATTGATCTGTATAAGTATGATCCATGGCAGCTCCCAGACATGGCTCTGTATGGCGAAAAGGAGTGGTATTTCTTCTCCCCACGGGACAGAAAATACCCGAACGGTTCGCGGCCAAACAGGGCGGCTGGAACCGGATACTGGAAGGCAACCGGAGCTGACAAG…
			CG-R02f_032_D03													FQ368315	GGGTGTGGCAAAAAAGAAAGAAAATTAAAGTTACCTGGGAGCTGCCATGGATCATACTTATACAGATCAATCTCCCTAATAATTGGAACAGCAAGAGGCAGCGATGCACATTTCCGACACAAATAATGATTCACCAACTCCTCGTCCGTTGGATGGAATCTGAACCCTGGTGGTAACTCAATCTCACTCTTCATTCTCCTCTAGCTTTGCTTCTTCTTTTCTCTTTTCCCTCGATGCTACGAATATCACTGAGCTTCTCTCTCTCTTTATCGCTGCTGTTGTTTCTTGTTCTTGGCGGTGTTGCAGACCCCTTAAATCTTGAGCGAACAAGCAGAGGTTTTTATATTTAACGAAGGAATTAACAACGTGGGTAAGTGCTCGGTCGTATCTGGGACTACA…
			CGCL2148Contig1	CgNAC5	286-657	1	1187	2e-17	39							FQ361974,FQ361609	GGNNNCTNACCATGGANNGGTTAGANNAGNNNGGCTCTACCTTGCACTGCCTTTCTAAGTCAGANTTTCCGCTATTGGAGGCCATCAATCTTAAAATTCCCTGTTCAGTGACTCCAAAGCCATAGGTGTCTGCAACGCCGGGGNTTGAACTACTCCTCCCTTGNNNCAAATAAACGGGGTTNNNATTTGCNTGAAAGGAGAAACTAGGATTTGGGCCTGAAGTTTGTTGATATAAACNNNGATTTATGGGTTGGTAAGTCGTGATGGGGNNNTAGTTATTGGGAGGCTGGTGGAAGATCTTCTGGTCTTGTTGGTGTAGCGGCTGATGCTGGTTCTCCCTCATTGAGAAGTGGGAGGAGGGCCTGATGGAGTTGGAAAAAGAAGGATCCATGAGAGGCG…
			CG-N02f_039_I15	CgNAC6	151-519	1	535	8e-13	34	CAO23506.1| unnamed protein product [Vitis vinifera]	2e-107	67	AT5G18270.1	ANAC087	e-103	FQ362371	GGGGATTGTCGAGTAGGATAATTCGGAGAAGAGAGAAGGATGGCGGAGGTTCTTGGATGGAAGGGGGAAGAAGAGAATGGGAGCGGAGGGAATCTTGGTTTGAAGAGGAAAGAAGAGAGAGAGAAGGCAACGTATTCGACAGCATCGCTTCCTTTGGGCTTCGTATTTCAACCCACGGACGAGCAACTCATAAGCCACTACCTGAGGTTGAAAAACGAGGGCCGTCACTCCGACGTCCAGATAATTCCCGAAGTCGACTTTTTCAATTATGATCCCTGTGATTTGCCTGCGTTGTCAGTCTTAAAGTCGGACAATCCTCAGTGGTACTTCTTTTGCCTTGAGAAGAAGAACCTGCGTGAGAAGCGAATTAAGCCCAGTCGCGGCGGCTTCTGGAAGATG…
			CGCL2701Contig1	CgNAC7	357-659	3	661	4e-12	38	NP_567986.3| no apical meristem (NAM) family protein [Arabidopsis thaliana]	2e-31	50	AT4G35580.1	CALMODULIN-BINDING NAC PROTEIN, CBNAC, NAC TRANSCRIPTION FACTOR-LIKE 9, NTL9	9e-38	FQ312572,FQ320228,FQ321371	GGGGTAGAAGAAATGCGCTACGATTGATACTGAGGAAAACGTCTTCCGCGACCTGACTCGGACTCTCTCATCTGAGGCTGTTCGTGGCTTCAGGTAATTATTGCACACCAAATGTCTTTTCGCCTCATCGAGAAGCATTGGTCGCTGATTCGGTGCGATTTTAGTTTCATGAGGCTCTGGTGGTCGTGGAAGATCTTATTTCGGCATTGGACTTGACAGTTTGCATTTTCTTTTTGTGGGAAGCATCAGTCTCATTTCATTCGATAGTTAAGGTTAAAAGTTGTTTCTATTCAAAAAAGTAGTCTTGATTTCTGTTTTGAGCTTTTTGATGGCAAAAGCATCGGTGCTGGCTCCTGGATTTCGGTTTCACCCCACTGATGTTGAGGCGGTTATGTACTA…
			CG-R02f_009_B02													FQ371811	GGGGGTAGAAGAAATGCGCTACGATTGATACTGAGGAAAACGTCTTCCGCGACCTGACTCGGACTCTCTCATCTGAGGCTGTTCGTGGCTTCAGGTAATTATTGCACACCAAATGTCTTTTCGCCTCATCGAGAAGCATTGGTCGCTGATTCGGTGCGATTTTAGTTTCATGAGGCTCTGGTGGTCGTGGAAGATCTTATTTCGGCATTGGACTTGACAGTTTGCATTTTCTTTTTGTGGGAAGCATCAGTCTCATTTCATTCGATAGTTAAGGTTAAAAGTTGTTTCTATTCAAAAAAGTAGTCTTGATTTCTGTTTTGAGCCTTTTGATGGCAAAAGCATCGGTGCTGGCTCCTGGATTTCGGTTTCACCCCACTGATGTTGAGGCGGTTATGTACT…
			CG-J02f_001_B23	CgNAC8	3-200	3	845	5e-11	45	EEE76403.1| NAC domain protein, IPR003441 [Populus trichocarpa]	8e-37	65	AT5G09330.2	ANAC082	8e-47	FQ326273	ACTTCTTTAGCCACAAAGACAAGAAGTATCCGACAGGAACTCGGACAAATCGTGCAACTGCTGCCGGATTCTGGAAAGCTACAGGCCGAGATAAGATCATCTATAGCGGCTTTAGAAGAATTGGGCTGAGAAAGACTCTGGTGTTCTACAAGGGACGAGCTCCACATGGGCAAAAATCGGACTGGATCATGCATGAGTATAGACTAGATGAAAGCACCCATGACACCAGCGTTTCTAATTCAGTGGGAGAGTCATTGATGCCTGAAGACGGATGGGTGGTTTGTCGTGTATTCAAAAAGAAGAATTTCCAGAAAGCCCTAGAGAGTCCCAAAGCCTCCCCCATATCCATGGATTCCAATACCCAGTTACTTAGTTCAAGAAACGAAGGGGTCCTGGATC…
			CGCL1898Contig1	CgNAC9	3-200	3	845	6e-10	42	CAO62901.1| unnamed protein product [Vitis vinifera]	4e-91	65	AT2G46770.1	ANAC043	1e-45	FQ323866,FQ323748	CTTTTTCAGCTTGAGGGACCGGAAATACCCGACCGGACTTCGGACCAATCGAGCCACTGAAGCAGGCTACTGGAAAACCACAGGGAAGGACAAGGAAATATTTCGCACTGGTGTGTTGGTTGGGATGAAGAAAACCCTAGTCTTTTACAAGGGAAGAGCACCCAGGGGTGAGAAAAGCAACTGGGTCATGCATGAATACAGGCTGGAGAACAAGCATCCTTTCAAATCCACAAAGGAGGAATGGGTGGTCTGTAGGGTCTTCCAGAAGAGCGCAGTGAAGAAACCGCAGCAGGCGCAGTCCTCCCAGCCATCTCTTGAGTCCCCGTGCGACACAAACTCGGTTGCTAACGAGTTCGGAGACATTGAATTACCAAATCTAAATAGCATTGCAAATTCATC…
			CGCL1433Contig1	CgNAC10	192-551	3	729	1e-09	32	EEF05602.1| NAC domain protein, IPR003441 [Populus trichocarpa]	2e-78	63	AT3G18400.1	ANAC058	3e-49	FQ363969,FQ375697	GGGGCACCAAGGCCAGCCACACGTCTGTCTCCCTTGCCTTTACCTTTTCTCTCTCTTTCTCTCTCTTTCTCTCTTTCTCCCTTATATATTAGAGTGCTGGCTGCTGCTCTTCTTGTTGAGCTCAACCTGGTTGAGGCAATCGGATTGAATGGAGAAACCAAGCTCTGTCGTCGATGGAGGGATCAGGTTGCCTATCGGGTACCGGTTCCATCCCACCGACGAGGAGCTTCTGGTTTACTATTTGAAGCGCAAGGTCTTCGCTCTGCCATTGCCGGCTTCAGTCATTCCTGAGTTCGACGTATTTCAGACTGACCCTTGGGGGATTCCAGGTGATTTGAGGGAAAAGAGGTACTTCTTTAGAACTAGGAAGAGCGTAGATAACAAAAAGCGCAAGACGGC…
			CG-R01f_003_H06	CgNAC11	310-549	1	550	5e-08	35	CAN71479.1| hypothetical protein [Vitis vinifera]	1e-52	55	AT5G13180.1	ANAC083	3e-44	CO037417.1	GGCACGAGGTTTCAGTTCACAACTTTTTAGTTCCATGGTTTCCTTTCTTTCTTCTCTGTGCCCACTTTTTCTTCTCAACTTCCAAGCCTTCTCAACAAGCTTTTGCTCTCTTAACAACACTTTTTCTGGTTTTTGTTTTTGTTTTCTGTAAGGTGGCCTGAATTCCAAGGGATTGAGGCTCTATAAGTCTCGTGGGAACTCAGGCAAGATTGTTGATTTGTTTCTGGTTCTGAACCGGAGTTTCAGATAACCTATCAGAAAATGGAAAACTTCTCTGGTCTTTACAGGGAAGAGGAGCAGATGGAATTGCCTCCGGGATTCCGATTCCATCCCACCGATGAAGAGCTTATAAGTCACTATTTGTACAAGAAGGTTGTCAACACCAGCTTCGCCGCTAGA…
			CG-R02f_019_M03	CgNAC12	375-73	-2	649	3e-05	30	NP_200951.1| ANAC100/ATNAC5 (Arabidopsis NAC domain containing protein 100); transcription factor [Arabidopsis thaliana]	1e-40	80	AT5G61430.1	ANAC100	7e-51	FQ374296	GGGCGGTTGGGTCTGGTAGAAGACTTTTGAGACCACTAACTCTCCTCCTTTCTCTTCTTCGTCGTTGCCAATGTGGTACTGGTGCATCACCCAGTTGGTTTTCTCAGGCTTTCTTTGCTTTCCGTAGTTGGTGTAGAGGACAAGGATCTTTTTGAAGCCTTTCACCTTGCCGCCGAAGACAATCGGCCGAGTTTTGCCTGTTTTGTGCCACCGGGTCTCGCCGCCTTCCATGTCTGTGTGCACCTTCCTCCTTTTCCGAGTTCCAGTAGTGTACGCCTTGGAAGGCCGGTGAAAGAAGTGACGGACGAGGCCATCTTTGCTTACTCCTGCATCATGACAATGGAGCATCAAACAATATTTACCTACATTGATTATGAGCTACAACCTGAAACCCAACTG…
			CG-R02f_034_C10	CgNAC13	579-749	3	765	0.028	34	EEE75819.1| NAC domain protein, IPR003441 [Populus trichocarpa]	4e-46	81	AT1G28470.1	ANAC010	9e-48	FQ372785	GGGGAAGACAAGTGAGGAAGGGAGGATTCTAATCAAGACTACCTAAGTAGGCACTAAAAAGCGAGGAAGAATGTAATTCCTTCCCAGCCCTTAAGAAGAACCTGCATGAGAGGAGCAAGCTTTAGAAGAGACAACTTCGCTTTTCGTACCTTTTCCTTCCTTTTCGTTCCTTCTAATTATTCCTCTCTCTCCCCCATTCTCTATTCTTAGGATTTTGTCTCTTCAGAAGTAGAAGTAGAGGAACCAAGAAAGAAAGATCTACCGGGGAATGTCCATTAGAGGAAAACGAGGAGATGACTCAATGCGATGACCGTGGCGACAACCAAGTAATCGTTGCTGCAAAATGCAAGGATAATCTGATTAGAACATGCCCTTCCTGTGGTCATCAGATCAAGTGCC…
			CG-N02f_033_J20	CgNAC14	560-456	-1	722	2.3	34	EEE90217.1| NAC domain protein, IPR003441 [Populus trichocarpa]	4e-28	50	AT4G28500.1	ANAC073	2e-27	FQ363017	GGGGCAACAAAAATTGGTACTTCAAAACAAAAAACACTTCTCTCTCTCTCTCTCTCTCTCTCTCTCTCTCATCTTTCTGTCACTTCTTCTTCCTCATTTGGTCGCTCCGGTGTTTTAGGAAGACAGAAACAGAGAAGACAGCTTGTGAAGAAGAGAGAACACAGAAATACCACCTCCAATTGAGCAAAGCTAAGCATGGCAAAGGACAATTTACAGGTGCTAAATGCACTTGATGTAGCGAAAACACAATGGTACCACTTTACTGCAATCATCATTGCTGGGATGGGCTTCTTCACTGATGCCTACGATCTGTTCTGTATATCGCTTGTTACAAAATTGCTTGGCCGCATATATTATCATGTTGATGGTGCAGAAAAGCCCGGCACATTGCCTCCCAAC…
			CG-R02f_016_P20													FQ374599	GGGGGACAGCTTGTGAAGAAGAGAGAACACAGAAATACCACCTCCAATTGAGCAAAGCTAAGCATGGCAAAGGACAATTTACAGGTGCTAAATGCACTTGATGTAGCGAAAACACAATGGTACCACTTTACTGCAATCATCATTGCTGGGATGGGCTTCTTCACTGATGCCTACGATCTGTTCTGTATATCGCTTGTTACAAAATTGCTTGGCCGCATATATTATCATGTTGATGGTGCAGAAAAGCCCGGCACATTGCCTCCCAACATTTCAGCTGCTGTAAATGGTGTGGCTTTCTGTGGAACCCTCGCCGGCCAGCTCTTTTTCGGTTGGCTTGGAGACAAGATGGGCCGGAAGCGAGTCTACGGGATGACTCTTATGCTCATGGTTGTATGCTCT…
NF-YA	NF-YA4	>AT2G34720.1/Ath017072 (97-153)	CG-R01f_013_G10	CgNF-YA1	220-357	1	358	3e-13	67	ACK38185.1|unknown [Medicago truncatula]	6e-53	81	AT5G12840.3	HAP2A, ATHAP2A, NF-YA1 | nuclear factor Y, subunit A1	3e-47	CO037681.1	GGCACGAGGGCTGCATCAACTGCACCTACTGTGCGCGATGAATGTCTCGCCCAACCTCCACAGCTTGAACTTGTTGGTCACTCAATTGCATGTGCAACAAATCCTTACCAGGATCCATATTATGGGGGGATGATGGCACCGTATGGGCATCAGCCATATGGGTATCCTCCTTTTCTTGGAATGCCTCATGCAAGAATGCCTCTGCGCCTTGAGATGGCACAAGAGCCTGTCTATGTGAATGCCAAACAGTACAAAGGCATTCTGAGGCGGAGACAAGCACGAGCCAAGGCTGAGCTTGAAAAGAAGTTGGTAAAAGTTAGAAAGCCTTATCTTCATGAATCTCGTCATCAACATGCCA
			CG-R02f_031_L10	CgNF-YA2	319-251	-1	442	5e-09	91	EEE92781.1|predicted protein [Populus trichocarpa]	1e-35	71	AT5G06510.2	NF-YA10 | nuclear factor Y, subunit A10	5e-17	FQ373065	GGGAATGGACAGATGGCATGAGATGATTGATTGGGAAGCGATCAAGATCTCCCCTAGAGAACATACTAGTCACCTCTGACCCAGAAAGATTTGAGCCGTTGCAATTTGCTTCCTTTGACGAGTTCAGAGTACCACCATCAGACTGCAGGACTTCAGAACTTTGAGAACCAGTGGCATGAGAGATTTGTAAATCAACAGCTTTAATCACTTCAGTTCCGCTTTTTCCTTTGCTCACATTCTTTGTGTTCAAGAAACGGCCACCACATCCCCTTGGTCGGCGCATAGCATGGAGATGCCGTGATTCATGCATATATGGCTGTAAAATAACACAAAAGCTAAGTACTACAACCTGACTGTTAAAGTTGCATCTGCATTTTTGCCTATGGGAAAACAGGATTA…
NF-YB	NF-YB1	>AT2G38880.1/Ath006974 (19-111)	CG-R02f_045_G20	CgNF-YB1	139-387	1	693	2e-14	35	EEE77217.1|predicted protein [Populus trichocarpa]	8e-73	88	AT5G23090.1	NF-YB13 | nuclear factor Y, subunit B13	6e-83	FQ328054	GGGGCTGATTTTTCTCCAACTCGGATCTTCGATCGGTTGACTCGTCCTTCCAACCGCGTAGATCCACGATCGCCTCTCTGATTCGACTCTGCAACTCGGTTAAGGATGGAGCCGATGGATATCGTCGGGAAGTCCAAAGAAGACGCTTCTCTACCAAAAGCAACTATGACCAAAATCATCAAGGAGATGTTGCCCCCAGATGTACGTGTTGCAAGAGATGCTCAAGATCTTTTAATTGAGTGTTGTGTAGAGTTTATAAACCTCGTCTCATCAGAGTCTAATGAAGTTTGTAGCAAAGAGGAGAAAAGAACTATTGCACCTGAGCATGTGATCAAGGCTTTAGAGGTTCTTGGCCTTGGTGAGTACATTGAGGAGGTATATGCAGCTTACGAACAACAC…
			CG-R01f_014_G06													CO037759.1	GGCACGAGGCTCGGATCTTCGATCGGTTGACTCGTCCTTCCAACCGCGTAGATCCACGATCGCCTCTCTGATTCGACTCTGCAACTCGGTTAAGGATGGAGCCGATGGATATCGTCGGGAAGTCCAAAGAAGACGCTTCTCTTCCAAAAGCAACTATGACCAAAATCATCAAGGAGATGTTGCCCCCAGATGTACGTGTTGCAAGAGATGCTCAAGATCTTTTAATTGAGTGTTGTGTAGAGTTTATAAACCTCGTCTCATCAGAGTCTAATGAAGTTTGTAGCANAGAGGAGAAAAGAACTATTGCACCTGAGCATGTGATCAAGGCTTTAGAGGTTCTTGGCTTTGGTGAGTACATTGAGGAGGTATATGCAGCTTACGAACAACACAAGATTGAGA…
NF-YC	HAP5A, ATHAP5A, NF-YC1	>AT3G48590.1Ath019692 (43-147)	CG-R01f_015_F01	CgNF-YC1	186-500	3	593	2e-57	98	CAN73357.1|hypothetical protein [Vitis vinifera]	6e-65	78	AT3G48590.1	HAP5A, ATHAP5A, NF-YC1 | nuclear factor Y, subunit C1	7e-71	CO037821.1	GTCGGAGAGAGTTCAGGCTTTCCATTTGGCACCGTTTTTCAGAAAACCATCGCCGAGCACTGTGGATCGCACCCACCGACCAACCAATGGAGAATAACCAGGCTGCCCAGTCCGGGTCGTACCCTGCCCAGCCTAGCTCTACTCCTTCAGCGCCATTCCACCACCTCCTCCAGCAGCAACAGCAGCAGCTTCAGATGTTTTGGTCCTACCAGCGCCAGGAGATCGAGCAGGTGAATGATTTTAAGAACCACCAGCTGCCCCTTGCGCGCATCAAGAAGATCATGAAGGCCGACGAGGATGTGCGCATGATCTCTGCGGAGGCGCCCATCCTCTTCGCCAAGGCCTGCGAGCTCTTCATCCTCGAGCTCACCATCCGCTCCTGGCTCCACGCCGAGGAGA…
			CG-N02f_015_G24	CgNF-YC2	449-754	2	808	4e-50	83	CAN65104.1|hypothetical protein [Vitis vinifera]	5e-75	78	AT1G56170.2	HAP5B, ATHAP5B, NF-YC2 | nuclear factor Y, subunit C2	3e-70	FQ312510	GGGGGACTTTCTCTTTCTTAGGGTTTCTGACAGGGAAGATACCTGCAGAAGGTTCAACTGTAATTCGTCGTTTCTTGAACATCAAGTCAAAAGAGCTATAAAGTGAAGCCAGTACAGTTGGGAGAGTTTGGTGGCTTAGCATTCTAGTAAGGAAATATTACAAGTGAAGCATACCAGAGTATTGGCCATGGATCAATCAGAACAGACACAGAAACAGCAACAACACCAGCAGCAGCCTGTGGTGGGAGTTGCAGCAGGTGCCAGCCAAATGACCTACGCTCCTCCCTATCAAACTGCTCCGATGGTGGCATCCGGAACTCCTGCTGTAGCTGTTCCTTCCCCAAACCAACCCCCTGCCTCTTTTGCTAATTCGTCACACCAGCTTGCCTACCAGCAAGC…
			CG-N02f_015_F02													FQ312540	GGGGAGCGAAGAGTCGCTTCTTGAACATCAAGTCAAAAGAGCTATAAAGTGAAGCCAGTACAGTTGGGAGAGTTTGGTGGCTTAGCATTCTAGTAAGGAAATATTACAAGTGAAGCATACCAGAGTATTGGCCATGGATCAATCAGAACAGACACAGAAACAGCAACAACACCAGCAGCAGCCTGTGGTGGGAGTTGCAGCAGGTGCCAGCCAAATGACCTACGCTCCTCCCTATCAAACTGCTCCGATGGTGGCATCCGGAACTCCTGCTGTAGCTGTTCCTTCCCCAAACCAACCCCCTGCCTCTTTTGCTAATTCGTCACACCAGCTTGCCTACCAGCAAGCTCAGCACTTCCACCATCAACAGCAGCAGCAGCAACAACAGCAGCTTCAGATGTT…
			CGCL2845Contig1	CgNF-YC3	382-684	1	776	5e-47	81	EEE95774.1|predicted protein [Populus trichocarpa]	7e-82	75	AT1G08970.4	HAP5C, NF-YC9 | nuclear factor Y, subunit C9	1e-71	FQ313634,FQ313519,	TTNCTNNNNATAAAGAGTTNNNNCCATTACAGACTTACCCACGACCATANNNGGAGCGCCCACCTGTTGAGCATGTTGAGATGGCACGTAATAGTAAGGAACACCATCACCTCCAACAGGAAGATTCCCTCCTCTTGGGATGGATGCAAGCACTTCATCTTTTAAATCCTCCCTTGGGACAATATCAACCAGAAAATCAAATATATCAGTCCTTGTAATTGCCGCCGCAATATCATTTTTCTGTAGTGTCCTCCTTGTGTTCTCCTCTGTATGATTCCAAGACCGCAGCGTCAATTCTAGAATAAACATTTCACATGCCCTGGCAAATATGACCGGAGCTTCAGCTGATATCATCCTTACATCCTCATCTGCCTTCATAATCTTCTTAATCCTAGCCAA…
			CG-N02f_036_A04	CgNF-YC4	387-524	3	628	0.005	36	EEE87473.1|predicted protein [Populus trichocarpa]	3e-18	81	AT1G07980.1	NF-YC10 | nuclear factor Y, subunit C10	2e-17	FQ362748	GGGGGAGGACAGTCGTGGGGTAGGAGTCTGCAGCTCGCAAACCTCCTTAAACAATGGCGTCCTCCAAAAAAACCGTGGCTGAGAAAAAAGGCAAAGAAACGAAACCCACGAGAAAACCCAACAAGAAAATCACTACCGGTTCCACGAGAAAGAGCCTAGGAAAGAATTACAGGAGCTGCAGCGGCACCGTCCACGACGCCATATCCGTCCCCTCGTCAAGCTTAGAGTCCCAAGAAGATGACGAACGTGAACGTGGCAAAGGTGCAAGTGCGACCAAGAGAGCCGGAAGTGCTACTTCCAAGAAAGGCAAACAAAAACGACGAGAGGAAGAGGTGAACAATGGCGTTGATCAAGAAGAAGAGGAAGAAGTTGGGGAGAAAGAAGTAAACGACGCGAAGA…
Nin-like	None	>AT1G20640.1/Ath026867 (556-606)	CG-R02f_032_P18	CgNIN-1	84-263		646	2e-11	45	ABK96557.1|unknown [Populus trichocarpa x Populus deltoides]	6e-47	51	AT1G20640.2	Plant regulator RWP-RK family protein	5e-11	FQ372924	GGGGGCTGGATTTTCTGGGATTTTCGTTCCCTCGTTGTATGGAAATGAGTTCACAACACAATCCAAACGCAAACGCGGCTTCTGCTGACCAGTCTCTCTCGTTCGATGACATCTCCAATTACTTCTCTCTCCCTCTCAACGACGCTGCTACCAACCTCGGTGTCTGTACGAGTGTATTGAAGAAAATTTGTCGCGACAATGGTCTTGATAGGTGGCCTTACCGAAAGTTTCTCTGTGGAAAGAGCATTGAAGAAATTAAAAGATACGCTGCTAGAGAAAGACACAAAGAACTTGCTCAGATATCAAAGATTGGTAGAGAAAGTGGCTCACAACAAGCAAACAGTGATATGTCAAAATTACAAGGTGGCACATTTCCTCATAATTTGCAACAGCAAGGAG…
		CDS	CG-N02f_020_O10	CgNIN	5-607		609	5e-72	59	CAN59896.1|hypothetical protein [Vitis vinifera]	4e-85	77	AT1G20640.2	Plant regulator RWP-RK family protein	3e-84	FQ364222	GGGTGATGTTCGCGGTTCTCTAGCCCTTCCTGTCTTCGAACGAGGTAGTGGAACTTGCTTGGGTGTTGTGGAGATTGTGACCAACACTCAGAAGATCAATTATCGCCCTGAACTTGAAAATGTCTGCCAAGCTCTCGAGTCTGTTGATCTTAGGAGTTCTCAGCTCCTCAGTCCTCCCGGTGTAAAGGCTTGTGACGAGTTGTACCAGGCAGCACTGGCTGAGATAATAGAAGTTTTAGCAACAGTTTGCAAGGCACACCGGTTGCCTTTGGCTCTAACTTGGGCCCCGTGTTACCAACAAGGTAAAGGTGGATGCCGACACTCAGATGAGAATTATGCTCTGTGCGTTTCAACTGTGGATGCCGCTTGTTTTGTGGCCGATCTTGATGTTCTGGGCTT…
LSD	LOL1	>AT1G32540.1/Ath025067 (70-94)	CG-R02f_009_D05	CgLSD1	424-498/535-609	1	659	2e-08	100	CAN76365.1|hypothetical protein [Vitis vinifera]	7e-31	66	AT1G32540.1	LOL1 | lsd one like 1	8e-37	FQ375451	GGGGCTCTTCACCTGCTACACACTTGCAGAGCTGTGTTTCTGCCCCACTCCCACATTGTTATACTTAGTTTCATTCTCTGTTTAAGTGTCATTAAGTTCTTCCTTTCTGCCATCTTACATGATAGCTTCAGGTATTACTTTGGCTTCATGGATTGCTGTTAATGGAAAGAAAGAAAGTCATCGGGTTCATTCGTTCTGTTAGTTCTGCCCTCTTTTTCATGGTCTTCTACCCCTGTTTTCTCATAATTTAATTGGGAATGACGAGATAGTAGGATGAGAATGCTCTGCGTCTCCAAGGCAATAAACTAAGCTTGGAAGAGAAAGGATAACTTTGAATCTATAATGCCGGTTCCGCTTGCCCCTTATCCGACATCTTCAGGACCATATACACCACCTGCA…
			CG-N02f_003_N23	CgLSD2	250-315	1	528	0.073	59	CAO16040.1|unnamed protein product [Vitis vinifera]	4e-33	80	AT4G21610.1	LOL2 | lsd one like 2	5e-41	FQ377501	GGGGACAGAATGGGGAGCAAAGTGGAGGAAGAAGACGACGACGGACCTCCGCCAGGATGGCAAACCAGCCCTCTTCCGCCTTCACAGCCGCCACCAACGCTACCTTCCGATATGGCTCAAATGGTCTGTGGTTCCTGCCGTCGCCTGCTGAAGTATGCTCGAGGAGCCAGACATGTTGAATGCTCATGCTGTCACACAGTCAACTATGTCTTAGAAGCTCATGAGGTTGGGCAAGTGAAGCGTGGCAGCTGTGAAGTGTTGCTGATGTACCCATATGGAGCATCATCAGTCGAGTGTTCCTCTTGCCATTCTGTGACAGAAATTGGGGAGCACAACAGGCGACCTGCATGGTCTGTACAACAAGGGCAGCCACCTCCTGCAACCAAACCTGCTCACTGA…
SBP	SPL4	>AT1G53160.1/Ath012378 (54-129)	CGCL1413Contig1	CgSBP1	98-325	2	771	6e-29	71	CAO70922.1| unnamed protein product [Vitis vinifera]	3e-70	60	AT3G60030.1	SPL12 | squamosa promoter-binding protein-like 12	1e-66	FQ315514,FQ317984	CCGCCCAGGTACCTGAGAGGGAAGTGGGAGGAACGTGTGGAAACAAAACCAAGTTTGCTGGCGGTACATCAAACCGGGCTGTTTGTCAAGTGGATCACTGTGGAGCTGATCTCAGTAGTGCCAAGGATTATCACAGGCGGCACAAGGTCTGTGAGATGCATTCAAAAGCTGGTAAGGCACTCGTGGGAAATGTCATGCAACGTTTCTGTCAGCAGTGTAGTAGGTTTCATGTACTTCAAGAGTTTGATGAAGGGAAGAGAAGTTGTCGTAGACGTTTGGCTGGCCATAATAAACGGAGGAGGAAAACAAATCCTGATGGTGTTGTTAATGGAAGTGCACTGAATGATGACCAGACAAGTAGCTACTTACTGATTAGTATATTGAGGATACTTTCTAGCA…
S1Fa-like	None	>AT3G09735.1/Ath031404 (19-86)	CGCL248Contig1	CgS1Fa1	233-424	2	652	0.065	29	CAO21814.1|unnamed protein product [Vitis vinifera]	6e-16	52	AT2G37120.1	S1FA-like DNA-binding protein	3e-12	FQ313021,FQ312264,CO036932.1,CO036886.1,FQ320496,FQ320517,FQ321044,FQ319987,FQ374658,FQ319524,FQ319700,FQ318963	GGGGTATGAACCTCTGGAGAGACTCCGGGTCCATTTTGCATCCGTCAGATCTCACTCTCGTTTTATTTTCTGGAACCTTCTTTGGTCCAATTGATACGTTAAATTCGCCTCCGAGCTCCTCCGCGAGCTGATCTCTCTGGCCGATCTGAGTCACCGCTATGAGCGACGAGTTCGAGTTCGCTGACAAGGTTCCTCCCTCTTTCGATCGCATGGGAAAGGTGATCAAGGATGCCGAAGCCAAAGGATTCAACCCAGGATTGATAGTCCTGCTCGTTGTTGTTGGGCTATTGTTGATGTTCCTTGTTGGAAATTATGTACTGTACTTGTATGCACAAAAAACCCTCCCTCCGAAGAGAAAGAAGCCTGTCTCCAAGAAGAAGATGAAGAGGGAGAGACTGA…
TALE	BEL10, BLH10	>AT1G19700.1/Ath001495 (371-408)	CG-N02f_037_P22	CgTALE1	3-065	3	1039	4e-06	85	CAO61092.1|unnamed protein product [Vitis vinifera]	2e-51	45	AT1G75410.1	BLH3 | BEL1-like homeodomain 3	1e-19	FQ362538	GGGCAAGGCAAACAGGCCTGACCAGAAACCAGGTTGCAAACTGGTTTATTAATGCACGGGTGCGTCTTTGGAAGCCCATGGTTGAGGAGATGTACAAAGAAGAGTTTGGCAGATCAGAAATGAACTCCAAATCTTCCCTTGAAAATGCATCCCAAACACCAAGAGATAATTTTCAGGCATTTGAGGATACAGGGGAAGAGATGCAAGATTCAAAATCTGTTTATATCTCCCCAGTAGAGATAAACAGGCAAACAGCAACCATAGGGTTGGAAAGCGGTGCTCGGAGAGATATTTCTTGCGAGACTGACATAACGAAATTACAGGGTGACCAAAAACCTAACATGGATGACCATAGCCTCTATTCGGATGAGATTATGGCACCCCACCAGAGTGGTGGTG…
			CG-J02f_006_F02													FQ325703	TTTTTTTTTTTTTTTGCTCAATTCTTATTTAAAATTTATTTCTATAGAAATGATACATCGATATCACACTTGGAGGAGTACTTGTACAAGATCCCTTATTCAACAAAATGGATAAAAATACTATGCATCTGTTCTACACAAACATGCCTACAGCTCCAACAATCTTTTGTTATATTACAAGTTTGGTAAAATACCATATATCTACACGTATATTTGCACTGCTAATAGCTTTTGTATCTTCAACCAATAAGCAAGTAGGATGAGCAATGACAAAGAAGAGCGCCAACCACTCTATTTCTATTTCTGTTTTTGGTATTCGATTTCAACAATCCTCCCAAAATATTGATTTCCACCAGTAAGGCTAGAGGCAAGCATTGCTTTAGACAACGAAATCATGTA…
			CG-J02f_002_D08	CgTALE2	446-336	-2	498	2e-05	48	ABK92551.1|unknown [Populus trichocarpa]	2e-34	94	AT1G62990.1	KNAT7, IXR11 | KNOTTED-like homeobox of Arabidopsis thaliana 7	2e-40	FQ327221	TTTTTTTTTTTTTTTAATGGAAAAGATATCCCGCGAAAAGTATCTTTATCCAATTAAAAGCATGAAGTTACAATCCCATATATATGCGAGCTATGTAAGCGATGGAGACCCCCTCCATCGCATTCTATACCCCATATTCGACTAACTTCCCCCGTTCATAGCTTCCGCGTACAAGAGTCAGCTACCCTATTTACCTTCCATGGTCAAGAACAGCTACGTATTGACATAAAGTAAGTTGGTCTTTCTTGGTTTCTGATTCAACATGTGAGATGATTTGTCTATCTTTTGCGCTTGGACTTCAGAGAGGTCACTGTCTGAGAATTGCTGTGCCAGTTGCGCTTCCTCTGGTTGATGAACCAGTTGTTGATTTGCTTCAGCTGCAAACCTGTCTCCTCCACA…
			CGCL1253Contig1	CgTALE3	301-411	1	746	3e-05	48	ABK92551.1| unknown [Populus trichocarpa]	2e-79	98	AT1G62990.1	KNAT7, IXR11 | KNOTTED-like homeobox of Arabidopsis thaliana 7	8e-83	FQ375961,FQ327145,FQ326897,FQ326868	GGGTACTGGTGCAACAATGTCAGATGATGAGGACGAAATGCAGATGGATTTCTCTCTTGATCAATCGAGTGCTGATGGACATGACATGATGGGCTTTGGTCCACTTCTCCCGACAGAATCTGAAAGGTCATTGATGGAGAGAGTCAGACAGGAACTGAAGATTGAACTGAAGCAGGGTTTTAAGTCGAGAATTGAAGACGTTAGGGAGGAGATCTTAAGAAAGAGAAGGGCAGGGAAATTACCAGGGGACACAACTAGCGTGTTGAAAAATTGGTGGCAGCAACACTCAAAGTGGCCTTACCCTACTGAAGATGACAAGGCAAAACTTGTGGAGGAGACAGGTTTGCAGCTGAAGCAAATCAACAACTGGTTCATCAACCAGAGGAAGCGCAACTGGCA…
			CG-R01f_015_H12													CO037851.1	GGCACGAGGACACAACTAGCGTGTTGAAAAATTGGTGGCAGCAACACTCATAGTGGCCTTACCCTACTGAAGATGACAAGGCAAAACTTGTGGAGGAGACAGGTTTGCAGCTGAAGCAAATCAACAACTGGTTCATTAACCAGAGGAAGCGCAACTGGCACAGCAATTCTCAGACAGTGACCTCTCTGAAGTCCAAGCGCANAAGATAGACAAATCATCTCACATGTTGAATCAGAAACCAAGAAAGACCAACTTACTTTATGTCAATACGTAGCTGTTCTTGACCCAT
			CGCL2094Contig1	CgTALE4	302-409	2	842	3e-05	50	CAO44300.1|unnamed protein product [Vitis vinifera]	2e-80	90	AT5G25220.1	KNAT3 | KNOTTED1-like homeobox gene 3	8e-91	FQ364597,FQ374482	GGATCGCCAGGTGAAGGAACAGGTGCTACAATGTCTGATAATGAGGATGAACAAGTAGATAGTGACACCAACTTGTTTGATGCTAGTCTGGATGGGGCTGATAGCCTGGGTTTTGGTCCTCTCATCCCAACTGAAAGTGAGAGGTCCTTGATGGAGCGTGTAAGGCAAGAATTGAAGCAAGAGCTAAAACAGGGTTACAAGGAGAAGATTGTAGATGTCCGGGAGGAGATTTTACGCAAGAGAAGGGCGGGAAAACTGCCTGGTGACACCACCTCCCTCTTAAAGGCTTGGTGGCAATCACACTCCAAGTGGCCATACCCAACGGAGGAAGACAAAGCGAGGTTGGTGCAGGAAACTGGCTTGCAGTTAAAGCAAATAAATAACTGGTTCATAAATCAA…
			CG-N02f_037_M19	CgTALE5	612-577	-3	695	0.13	91	EEE84321.1| predicted protein [Populus trichocarpa]	9e-80	77	AT5G41410.1	BEL1 | POX (plant homeobox) family protein	5e-26	FQ362557	GGGGGCTCCCATCAGGTTTCTGTATGGCAGATTCTGTCCTTCGTTATCTAGAAGCGAGTACGGAACTGGTTGGCATTCTTCAATGTGGTCTCTAGCGTAAAACAAGGAGCTCTGGGAGGCAGGAGAGAAGGCCAAGCTCACCCCATTACCGCCATGCTGCTGCAACCCTAACGTCAAAGACACCCCTCCGCCATTGAAATTCTGATTAGCACTGTCATTGGCATAAGAAACCGCGCCGGCCGAGTGCTGATTATAAGATGAAAAGTCCAGCTCCATGGACCCAAATGTCTCAATCCGCCCAAAGCCGTGTTGCTGGTGCATCTGGTGGCTTTGGAGGGCTTTACTGGTTTTAGAGTCGTTCTTGTCTGGGTTAGTGATAATGGAGGAGAGGCACTCAGA…
TCP	AT-TCP20, PCF1, TCP20	>AT3G27010.1/Ath016519 (73-154)	CGCL588Contig1	CgTCP1	140-340	2	742	1e-33	97	CAO49044.1|unnamed protein product [Vitis vinifera]	2e-86	68	AT3G27010.1	AT-TCP20	6e-39	FQ314703,FQ367125,FQ377256,FQ369755,FQ322968,FQ377409	CCCAACTTCTTGAGTCTCCCACAGCCACATCAACAACAGCAGCAGCAACAACCAAACATGGGGGAGAATAAGCCTGCTGAAATCAAGGATTTTCAGATTGTGATTGCTGACAAGGAAGAGGGCAAGAAGCAGTTGGCGCCTAAGAGAAGCTCCAACAAGGATAGGCACACCAAAGTTGAAGGCAGGGGGAGGAGGATACGGATGCCAGCGCTCTGTGCAGCAAGGATTTTCCAGTTGACCCGAGAATTGGGCCACAAATCTGATGGGGAAACCATACAGTGGCTGTTACAGCAGGCTGAGCCGTCGATAATAGCAGCCACCGGGACGAGAACCATTCCGGCGTCAGCTATGGGGCCGCAGGGGGCTCTGTTTCGCAGCAGGGAACCTCTCTGTCAGCTG…
			CG-R02f_032_P10	CgTCP2	195-389	3	670	8e-29	85	CAO18178.1|unnamed protein product [Vitis vinifera]	5e-40	55	AT2G37000.1	TCP family transcription factor	3e-35	FQ372925	GGGGGCCTCCTTGGTGGGGTCAATACCGTCCCAAAACGCCCACTTCTGCGTTTCTGCAAACCCTAGACTCTCTCCACCCTGCTTCCTCCGATCAATCCCGCAACCCAATGGGCTCCGACATAGTCCTTCACTTCTCCGACCAGGACCCCCAGTCGGTGGCTACCACCTCCTCCACCTCCAAAACCCAAGTCGCCCCCGCTCGCAGCAGAGACCGCCACACCAAGGTGAACGGCCGTGGCCGCCGGATCCGCATGCCAGCCCTCTGTGCGGCGCGAATATTCCAGCTGACGCGCGAACTGGGTCACCGCTCGGACGGCGAGACCATCGAGTGGCTACTCCGCATGGCCGAACCCTCCATCATCGCCGCCACGGGGTCGGGGACAGTCCCGGCAGCCGCGT…
Trihelix	GT2, AT-GT2	>AT1G76890.2/Ath013385 (41-111)	CG-R02f_032_L06	CgTrihelix1	441-635	3	638	2e-26	76	EEE94493.1|predicted protein [Populus trichocarpa]	6e-29	48	AT1G76880.1	Duplicated homeodomain-like superfamily protein	5e-30	FQ372966	GGGGGTTCTTTTCTCCGAGCAACAAAAAGGAACGAAGGTGACTGAAGATTCCATGGCTAAGGTGTTAGAGAAATGAGCTTGGTTTCTCTCTCTTTCTTTTCTTTTCTTTTCTTTTCTTTTCTTTCTCTGGCTTTTAAAATTCATCCTCCTTGCTCAGATTGACAGACAGATCCCACCCATATAAACAAATAAAATCACCGTATACCTATCTTCATAACACCACGCGAGGATTCACCCTCTCCGTTATATGTTTTTTCTGCTGTAACCGCTTGGAGAGCACCATGCTGGGGGATGCGGATGTTTTGGCAAGCTCCGGTGAGGACACGGTGGTGGCTGTGGTTCTTGAAGGCGATGAGTCGGGTATTATCGGGTCAAATTCTGGAGAAGAAGAGAAGGGTA…
		CDS	CG-N02f_015_P04	CgTrihelix2	62-175	2	472	0.005	36	EEE84156.1|predicted protein [Populus trichocarpa]	6e-54	68	AT2G33550.1	Homeodomain-like superfamily protein	2e-54	FQ364819	GGGGGGGAAGGGGAAGAGAGACCGGACATCCGGGTTAGCTTTCGGGTCGGGCCAGGTGGAGCCGAAGTGGGCCTCGGTTTCTTCCTACTGTAAACGGCACGGGGTGAACCGGGGGCCGGTCCAGTGCCGGAAGCGGTGGAGCAATCTGGCCGGAGACTACAAGAAGATCAAGGAATGGGAGTCTCAGGCGAAGGAGGAAACGGAGTCGTTTTGGGTGATGAGAAACGACCTGAGGAGAGAGAGGAAGTTGCCTGGGTTCTTCGACAAGGAAGTTTATGATATCCTGGATTCCGGGTCGGCGGGGGCTCCGGAGACACCGGGTTTGGCCCTAGCTCTCGCTTCGGGTCCGGCTCCTGCGGTTGAGAACAGGGAGGAGGCCAGCGCAGCCTTCGATACTGA…
WOX	HB-4, WOX13, ATWOX13	>AT4G35550.1/Ath030131 (97-157)	CGCL3157Contig1	CgWOX1	383-565	2	649	5e-29	91	AAR83341.1|homeodomain protein HB2 [Populus tomentosa]	1e-75	84	AT4G35550.1	HB-4, WOX13, ATWOX13 | WUSCHEL related homeobox 13	1e-72	FQ364049,FQ327730	GGGGACTGGCTTTTTCTTTTTTTCTCGAGAGCGCGAGAGCTTTTGATGACCGAGTTTACGCCCATGGAGTGGGAGAAGCAGGGCGGACACGATCGTCGTCACCACCACCAGCCGCCGGAGCGGGAGGAGCACGTGCAGAATGGCGGAGTTGCTAACATCGATGTTAACGGGAATGGGAATGGCGGGATGTTGTATGTCAAGGTCATGACGGACGAGCAGTTGGAGACTCTTCGCAAGCAGATTGCTGTTTACGCCTCCATCTGTGAGCAGCTCGTGGAGATGCACAAGACCCTCACTGCCCAACAAGATCTTGCAGGGGTGAGGCTGGGCAATATATACTGTGACCCATTAATGACATCTGCTGGCCACAAAATTACTTCCAGACAGAGGTGGACTCCA…
WRKY	WRKY4	>AT1G13960.1/Ath023843 (408-466)	CGCL2216Contig1	CgWRKY1	568-744/7-135	1	1126	2e-24	76	EEE71996.1|predicted protein [Populus trichocarpa]	8e-105	45	AT5G56270.1	WRKY2, ATWRKY2 | WRKY DNA-binding protein 2	2e-64	FQ319168,FQ317813	GTCAACGCAAGTCTCCTTAACAGAGAAAGAATTTCAGTAATAAGTTAGATGGAGAAGCAATAGGTAAGAAGGCTTAAAAGACCAGCTATGTCACCATCTACTAATCTGAATTATCCACAAAGGAGTGGGCAGAAAAGCTGTCTTTATCAGGAAGATATAAGATTCGAAGAAAAAATGGTCCATAATTGCAGACTGCCTGAGCTGTTTGGCTTCTAATAATGCCCTTGAACTCGACCTGACTTACTTTTTCTGATTAAGGGGGTTGTTGCAGTTTCCAATCCACAGTGTCAAATCATCGCCTATCCTTACTTTTAGTGGCCTGCGCCTCTGTTTCAGAGGTCACTGCATTTGAGTTCCTAACTGGCATTTCATGGTTATGCTTTCCCTCATATGTTGTGA…
			CG-R02f_044_G20	CgWRKY2	464-607/2-124	2	607	2e-22	91	EEF01195.1|predicted protein [Populus trichocarpa]	1e-87	58	AT1G13960.1	WRKY4 | WRKY DNA-binding protein 4	2e-70	FQ328178	GGGTAGTGAATTCCCTCGAAGCTATTACAAATGCACACATCCAAATTGTCCTGTAAAGAAAAAGGTTGAGCGCTCTCTTGAAGGGCAAGTAACTGAAATAATTTACAAGGGCCAGCACAACCATCAACCTCCTCAAAACAATAAGCGTTCGAAGGATACTGGAAATCCAAATGGAAATTCTATTAATCAGGCAAATCATGACTTAGCTTCCCAAGGTCAAAGTGGAAATTTGAACAAATTAAAAGGAGTGGCAGCTTCTTCCCAGGCTACACCAGAACACTTGTCTGGGACTAGTGATTGTGAGGAAGCGGGTGATGCTGAAACTGGAGTAGATGAAAGAGATGGAGATGAACCCAACCCAAAGAGACAAAGTACGGAGATCAAGGCTTTAGAACCCGC…
			CGCL1904Contig1	CgWRKY3	4-150	1	725	6e-18	79	EEF05398.1| predicted protein [Populus trichocarpa]	8e-47	35	AT2G38470.1	WRKY33, ATWRKY33 | WRKY DNA-binding protein 33	1e-38	FQ374424,CO037221.1	GGGGACAGAAAGTTGTCAAGGGAAATCCAAATGCGAGGAGCTACTACAAATGCACATCTACAAGTTGTCCTGTCAGGAAACATGTTGAACGGGCAGCCCATGACGCGAGCGCTGTGATCACCACTTATGAGGGGAAGCACAACCATGATGTTCCGGCAGCTCGCGGCAGCGGCAGCTATGCCTCGAACAGGCCTTTATCTAATAACAGTAACAGCAACGTTCACATACCCCAGCTAGTAAGGCCGTCCGCCGTGGGCAGCCATTCGAGCCTGACGAGCTACCCTGATTCCTTTCAAAGCACAAGGTTAGCAACTTCAGGAAGCCAGGCTCCATACACCCTGCAAATGTTGCAAAACCCCGGCGGTGTGGGATTTTCAGGTTACGGAAACCAAAACCATA…
			CGCL2630Contig1	CgWRKY4	506-676	2	694	2e-17	61	EEF02892.1| predicted protein [Populus trichocarpa]	2e-58	61	AT4G31800.2	WRKY18 | WRKY DNA-binding protein 18	1e-51	FQ377225,FQ376446	GGGTCATTCAATTGACCACTTTTCGACCATAAGCCTCAGTACAAAATGTTAAGTTCTGAGGCAGCCTCTGCAATGGAGTCTAAGTGCATGGGCATTTCCCTCGACCTCAACCTTAATCCCTTCAGCCACCTGAAAGAAGAAACTATGAAGCGAGAGTCTGTGGTAGAGTTCTCCGAGTTTGATGGGAAAGCACCGTTTCAGGAAGAGGCAGGCCTAGCCGGGGAGCTAGATCGGATATCCTCTGAGAACAAGAAACTGACCCAAATGGTAGCTCACCTCTGTGAGAATTACACCGTTTTACAAAATCATTTGATCGAGCTGGCGAGCAAGAACTACGCACAAGATCTCCTCAATCCCGGGAAGAGAAAGGTCGACAGTGACTATTTCGCTGAGTGCAGC…
			CGCL2651Contig1	CgWRKY5	50-220	2	621	7e-17	64	ABK96190.1|unknown [Populus trichocarpa]	7e-43	93	AT2G23320.1	WRKY15 | WRKY DNA-binding protein 15	7e-46	FQ363532,FQ372101	CAAAACAGAATAGAACCCACTTTTTTTTCTTTTACTTCNNNTNATACTGAAATCTATTACCAAACCCACCACTGTCTCCTTTTTCTCTTCTAAAATTAAAAATGATTCCACAGCGTTTCAGAGAGAAAGAGATAGAGAGAGAGAAAGGAATCCAATATATTACACAGGGCAATGAACTAACCCACTAATCTCCTTCGAGATGGAGTTGGTTCTGACTCAGCCAGCTAGTGCTGCTACAACTACGACCGTTCCAGCTTCTTTCAATTAGAGCAAACATAGGGGCTGTCTCCACGATTATGATTCATCTTTTTCTGGTGCTAATCGTCATGATTATCTCTTAGGAGGATTCTAGGATGAGATTGGATGCCTCTGCCAGAGAAAGAGAGTGGTTGTGGTCGC…
			CG-R02f_015_C01	CgWRKY6	162-332	3	486	4e-16	59	EEE81343.1| predicted protein [Populus trichocarpa]	2e-64	93	AT2G30590.1	WRKY21 | WRKY DNA-binding protein 21	5e-66	FQ374805	GGGCACAACCGCATAAGAGAAAGTGTTCTGCTAGAGGAGACGATGGGAGTGTGAAATGTGGGAGCACAGGTAGATGTCACTGCTCAAAAAAGAGGAAACATAGGGTTAAGAGATCAATCAAGGTACCTGCAATCAGCAACAAACTTGCGGATATACCTCCTGATGATTACTCATGGAGGAAGTATGGACAGAAGCCAATCAAGGGTTCTCCTCATCCTAGGGGATACTACAAGTGCAGCAGCATGAGAGGTTGTCCTGCAAGGAAGCATGTTGAGAGATGCTTGGAAGAGCCTTCAATGCTCATTGTTACCTACGAAGGGGAGCATAACCACCCTCGGATTCCATCGCAATCAACGACGACATGAGAGCTGCGTGGAGAGCTTCACAAAGGTCAAGCCC…
			CG-R01f_016_G05	CgWRKY7	256-423/769-822	1	824	2e-15	63	CAP08303.1|DNA-binding protein [Vitis thunbergii]	3e-97	62	AT2G38470.1	WRKY33, ATWRKY33 | WRKY DNA-binding protein 33	4e-63	CO037915.1	GGCACGAGGTGACAATCTTCTTATTTGTTACAAAATATTCAGACCCAGCAACAATCATGGACTTTCCAAGAAGCCACTAAGCAGGACGATTTTTCCTCAGGGAGGAGTATGGTGAAAGCGGAATTAGGTTCTATCCAAAATTATTCCTCGGACTTTGCCAGTATACAGACCAACAATCAGACCACCTCAAACGGTAGGTCCCAATCAGATTTTGGCAATTACCAGCAGCAAACCCAGTCAGTCAGCAAAAGGTCTGATGATGGATACAATTGGAGAAAATATGGTCAAAAACAAGTGAAAGGAAGCGAAAATCCTAGAAGTTATTACAAGTGCACTTTTCCCGGTTGTCCGACAAAGAAGAAGGTTGAGAGGGCCTTGGATGGGCAAATTACTGAGATA…
			CG-R01f_002_A11	CgWRKY8	300-473	3	555	4e-15	55	ABU49724.1|WRKY transcription factor 5 [Solanum tuberosum]	3e-60	79	AT1G29280.1	WRKY65, ATWRKY65 | WRKY DNA-binding protein 65	4e-51	CO037587.1	GCTGAAACCATTACCAGCACTCACGGAGAGAAACAAAGGCATAGCGATCACCTCAAAACTTGGTCATGGAGCGCAGTTTCATCAACAACCTACCTTTTACCACTACTGAACAACAAGAGAATGACAGCACCCCAGAAAACGGTGCCGAATCTCCCTCTTCTTCCATCTTCAACGACATGAAGATGACGTCCGTTTCGTCCCCGAGAAAAAGTAGGCGGGCGATACAGAAAAGAGTTGTGTCAGTGCCAATCAAGGACGTGGAAGGGTCCCGCCTCAAGGGCGAGAGCAATACCCCACCGTCCGACTCCTGGGCGTGGAGGAAGTACGGACAGAAGCCCATCAAAGGATCTCCTTATCCCAGGGGTTACTATCGGTGCAGTAGCTCGAAGGGCTGCCCGG…
			CGCL2859Contig1	CgWRKY9	863-1144	2	1528	7e-11	37	ABY84654.1|transcription factor [Glycine max]	5e-78	71	AT4G31550.1	WRKY11, ATWRKY11 | WRKY DNA-binding protein 11	2e-71	FQ327322,FQ326650	CCTCAGGCTCCGATCTCTACCCCAGCGAGCTTTGTCCCGTCTCAGACTTTGACCCTTGACTTCACAAAGCCCAATGTTTTCGCCTCCAACCCGAAGACCACGGAACTGGAGTCCACAAAGGAGAGCTTCAGCGTGTCGTCAAACTCCTCGTTCATGTCGTCGGCAATCACCGGCGACGGCAGTGTCTCTAACGGAAAGCTAGGGACCTCGATCTTGGTCGCCCCTTCCTCAACGGTTTCTGGAGGGAAGCCACCGCTCTCGGCGGCTCCGTACAAGAAAAGATGCCACGAACACTCCAAAAATGTCTCCGGAAAATTCTCCGGCTCCGGCAGCAAGTGCCATTGCTCGAAGAGAAGAAAAAATCGTGTGAAGAAAATAATCAAAGTCCCGGCGATCAGC…
			CG-N02f_002_J14													FQ366309	GGGGTCAACCTCTCTTCTCGGCCTGTGATTTTTCGGAACCTTGGAGACTTCGATGACTTTTTAGCTTTGTAACCTCCCTCTCTTCCCTCTCCTTCCTCCTCTCTCTCTCTCTCTCTCTCTCTCCCTCTCTCTCTCTCTCTCTCTCTTTCTCTCTCTCTCTGTCTCTCCNGGGCTCTGAGAATGGCGGTGGAGCTCATGGGCTTTCAGAAGATGGACGATCAGAAGGCGATACAGGAAGCTGCGTCGCAGGGCCTGAAGAGCATGGAACACCTGATCCGGGTCTTGTCTCACCAGCCTAACCAGTTGGATTGCACCGACATAACGGACCTCATCCGCCTCCCTCTTCGTTCCTCACTCACAAACCCTAACCCTAGCTCCGACTCCGATCACCTCTACGCC…
			CG-R02f_026_B18													FQ373677	GGGTTTCTAGATATGTTCCCTTTTTTAACGATAAACAAATCTTTAGTGGTAGATGAAAAACCGCAACACTCAATAAACTAATTGAAAACACCGAATGCACCACCAAAATGACCATCTACTTCAACACTTGATTATAAAATCTAACAACTGCTTTGGCAATTTGGGATTCCCCCACTACTTTTTATATTCCAAACAAATTTACATCCAGCCCCCTCTCCCTACTTCGATATTACAAAAGCTTTACGACCTGTCGTTAAAGCCCCCCTTCCTGGTCTTCTCTTCCTTCCTTCTTTCTTTCTTTCTTTCTTTCTTTCACTCCTACGTTGACTCGAACACCAACCCCATTCCAGCCGCCACGTTCTCCTGCATCGCAGTTGGAGCCGCGTGCCGGTGCTCCCC…
			CG-R01f_004_G02													CO037369.1	GGCACGAGGGGATGCTGATCGTAACATACGAGGGGGAGCACCGGCACGCGGCTCCAACTGCGATGCAGGAGAACGTGGCGGCTGGAATGGGGTTGGTGTTCGAGTCAACGTAGGAGTGAAAGAAAGAAAGAAAGAAAGAAGGAAGGAAGAGAAGACCAGGAAGGGGGGCTTTAACGACAGGTCGTAAAGCTTTTGTAATATCGAAGTAGGGAGAGGGGGCTGGATGTAAATTTGTTTGGAATATAAAAAGTAGTGGGGGAATCCCAAATTGCCAAAGCAGTTGTTAGATTTTATAATCAAGTGTTGAAGTAGATGGTC
			CG-R01f_004_H01													CO037363.1	GGCACGAGGGGATGCTGATCGTAACATACGAGGGGGAGCACCGGCACGCGGCTCCAACTGCGATGCAGGAGAACGTGGCGGCTGGAATGGGGTTGGTGTTCGAGTCAACGTAGGAGTGAAAGAAAGAAAGAAAGAAAGAAGGAAGGAAGAGAAGACCAGGAAGGGGGGCTTTAACGACAGGTCGTAAAGCTTTTGTAATATCGAAGTAGGGAGAGGGGGCTGGATGTAAATTTGTTTGGAATATAAAAAGTAGTGGGGGAATCCCAAATTGCCAAAGCAGTTGTTAGATTTTATAATCAAGTGTTGAAGTAGATGGTC
			CG-R02f_035_E16	CgWRKY10	427-603	1	733	8e-10	44	EEF05436.1|predicted protein [Populus trichocarpa]	3e-52	52	AT3G56400.1	WRKY70, ATWRKY70 | WRKY DNA-binding protein 70	3e-34	FQ372663	GGGGGCTCTACACAGACAAACAACAGCTCTCTCACTTGCAAAATGGAGAACTCTTTTCAGGAAAACTCTTGTTCTGCCAACCCGAAAAAAGCCATCGAGGAGCTGGTTCAAGGTCGCGAATTCGCGAGTCAGCTACGGGGACTGCTCTGCCAGTCGCCGGGCGATGATGGGTCGGCTCCGGCCAAAGATCTGGTGCTGAAAATCTTGAACTCGTTCTCGACTACTATTACCCTACTGAATTCGGCCCCCTGCAGCGGGGTATCGGATGTTAAGCCAATCATCAAACCCGGTTCGCCGTGCTGGAATGCTCCCAAGTCGGAATCTTCCGACGAAAGTTCTCGGAGTATCTCCACGATGAAGGATCGGAGAGGCTGTTACAAGAGAAGGAGGACCTCACAG…
			CG-R02f_018_P04	CgWRKY11	526-630	1	635	4e-08	60	CAO42619.1|unnamed protein product [Vitis vinifera]	2e-71	64	AT2G34830.1	WRKY35, MEE24, AtWRKY35 | WRKY DNA-binding protein 35	2e-48	FQ374378	GGGGAGGACCCCAGAGAAAATTTTGGCGATCCATTCTCCTACATCCGAGATCCGCTTCTTCACGAGCTTGATGCATCGGGTTCCAGCTTCTTTAGTAGCTCCAGTGCCGCTGAAATGATGGGGACTACTAGTGTCGACGACAAGGGTGGTTTCGGTGGTGCCAGCGTTCCCTCAACTACTACTACTCTCTCTCAAAGGAACTATCTTGACCAAGAGATAAAAAGGCCTTGCAATATATTTTCCCGGATGCTTCAGATCTCTCCTAGTTCAAAGTTGCCGGTGTCCCCATGTGACTCGCCGGTGATGGCCGCTTCGCCGAGCGGAATTAAGGTGTCTGCTATGCTTTCCGGCGACATGATTAACGCCAACAGCTCGAAAGACTGCTTCATCGACAACACC…
			CG-N02f_025_N19	CgWRKY12	108-275	3	517	1e-07	45	CAN81922.1|hypothetical protein [Vitis vinifera]	4e-53	40	AT4G30935.1	WRKY32, ATWRKY32 | WRKY DNA-binding protein 32	2e-33	FQ363703	GGGGACTTCAACTAGTGAAGATCAACACTGAATGCACCCTCAAAATGGACCAAAATTCTTCTGACCATAAACCTGTATCTGGTCCTGTTGTGAAAACACCATCTTCTGATGGTTATAACTGGCGAAAGTATGGTCAGAAGCAAGTGAAGAGTCCTAAAGGTTCTCGAAGTTATTATAAGTGCACTTTTTCTGAATGTTGTGCAAAGAAAATTGAATGCTCTGATCACTCAGGTCATGTGATTGAGATTGTTTATAAAAGCCAACATAGTCATGATCCACCTCGGAAGTTTAGTTGCACAAGGGAAAATAAACTTGCATTATCTGCTAAGCCAACTATAGGGAATGGTGTCACGGAAAATCCTACCGAAAGGCTTAATGAATCTAAGCCACCCACTGCTT…
			CGCL1317Contig1	CgWRKY13	616-699	1	721	2e-06	71	NP_178565.1| ZAP1 (WRKY FAMILY TRANSCRIPTION FACTOR 1); transcription activator/ transcription factor [Arabidopsis thaliana]	7e-19	73	AT2G04880.1	ZAP1, ATWRKY1, WRKY1 | zinc-dependent activator protein-1	5e-23	FQ321997,FQ321756,FQ319147,FQ318905	GGGGAGCTTCTTCCTTACACACTCTCTCTCCCTGTTTTTTAGTGGACCCCACAACCCTCACCTTCCGGAGGTCCGAATCCCGAGCCGGCATAATCCCCTGCCGAGATTAAACTCTCCACCGGTTCCACGTGGAACTCCAGCAGCGGATCACCAGTTTCCAAGCACCGTGGCCAAGTTGGGAACTCCGAGTTTGCAGGTTCAGCTGGTAGCATTTGGTGCTTGTTCGGGTCCCAGGTTAATAACAGCAATGATGCCCTGAGTTGAAACTGAACTTCTGCTTCCGCAAGAGGTTTCAGGTGCCCATGGTTACTTCAGGGGAGCCTGCACCGGATGAAGTTGCTTCTGAGAAATTGCAGCAGAGGCAGATACCTGCCGATGAAGTTCAAGTTCAAAAAAAGC…
			CG-R02f_004_D16	CgWRKY14	87-161	3	719	0.003	52	EEE99449.1|predicted protein [Populus trichocarpa]	8e-60	59	AT1G62300.1	WRKY6, ATWRKY6 | WRKY family transcription factor	1e-40	FQ375965	GGGAGAGTAAATTCAAAGCTGTCTTGGAGATTACTTAGTCTCCAATCTTAAAAGGCTGATTTCTTGACACTGATAAGTGGAATTTGATTCTAAAACAGGTACAAAGATGTGCAGAAGATCGGACAATCCTCATTACGACATATGAAGGAAATCACAACCATCCCTTGCCCCCGAATGCCGTGGCAATGGCATCCACAACCTCATCTGCAGCAAAAATGCTGCTGTCAGGGTCCATGTCCAGTGCTGATGGCCTAATGAACTCAAACTTCCTCACAACGACACTCCTTCCATGCTCCTCTAGCATGGCCACAATCTCAGCCTCAGCCCCTTTCCCCACTGTTACATTGGATTTAACTCAATCCAACAACCCATTACAATTTCAAAGATCACAAAACCAGT…
			CG-R02f_046_A16	CgWRKY15	699-737	3	738	0.92	69	EEF03972.1| predicted protein [Populus trichocarpa]	4e-64	65	AT5G15130.1	WRKY72, ATWRKY72 | WRKY DNA-binding protein 72	3e-36	FQ327959	GGGGGTTTCGTGTAAGAGGGAAGGTGCTAGATGTATATAAAGCTCTAAGAGCAACGCAGATCTATTTCTCAAGAGCAATGGATGGCATGTTTAAAATGCCAAGCTCTTCTGATATGGATATAGAAGAGAAGAGTTTCGAATCTGCCCTCCATAAGAGCCAGGAGGCTAGACAGGGCAACGAACTTGAATCTGCCAAAGCCGAAATGGGCGAGGTAAGGGAAGAAAACGAAAGATTAAAAGGAATGTTGGAGCAAATCGAGAAGGACTACCACTCTCTTCAGCTGCGTTTCTTCGACATCATCAGACAAGACACTCACAAGAAATCAACAGAGTCAGCTCCCTTATATGATGAAACTGAGGAACCTGAACTTGTCTCACTTCGTCTCGGAAGAAGTCCGA…
ZF-HD	AtHB31	>AT1G14440.1/Ath008675 (87-143)	CG-R02f_028_B06	CgZF-HD1	153-314	3	547	4e-16	66	EEE86559.1|predicted protein [Populus trichocarpa]	2e-26	57	AT1G74660.1	MIF1 | mini zinc finger 1	1e-32	FQ373454	GGGGGGGCAGCCATTGCATCGAACATAAAGAGCAGAGAATTGGGGTTCTGGAGTTAGGGTTTTGAAGAATGAAGAAACGCCAAGTAGTTCCAAAAAAAGAATGCTCCTGGAGAAGCTCTAGTACTTCGTCTTCAGTGGTTAGAACTGTGCGGTACGCCGAGTGCCAAAAGAATCACGCGGCAAATCTTGGAGGCTATGCTGTCGATGGTTGCAGAGAGTTCATGGCCAGCACTCAGGAGGGCACAAATGGTGCGCTTACGTGCGCCGCTTGCGGCTGCCACCGGAATTTCCACAGAAGGGAAGTGGAAGCCGAGGTAGTTTGCGAATACTCTCCGCCTAGATCCTGTCCTTAAAATTCTCTGCTAAAGTGTGAATAGAGAGAAAGTATTTCGTGTGAAA…
