# Supplementary material for: Identification of potential transcriptional regulators of actinorhizal symbioses in Casuarina glauca and Alnus glutinosa
Source: BMC Plant Biol. 2014 Dec 10;14:342. doi: 10.1186/s12870-014-0342-z (PMC4264327; doi:10.1186/s12870-014-0342-z)
Supplement: Additional file 2: — Potential transcription factors of A. glutinosa. [file 12870_2014_342_MOESM2_ESM.xls]

## Sheet: Feuil2
Additional file 2 Potential transcription factors of Alnus glutinosa
DBD= DNA Binding Domain; CDS= Coding sequence
Accession number : for contig, accession numbers of the contigated sequences are precised as well as the sequence.
	BLAST (tBlastn) Arabidopsis thaliana/ Alnus glutinosa total ESTTIK												Blast (tBlastx) Alnus glutinosa/A.thaliana TAIR			ACCESSION NUMBER*	SEQUENCE
Families	Common name	Sequence DBD/CDS	Sequence name	Gene name	Amino acid coverage	Frame	EST lenght (nt)	e-value	ID %	Description BLAST	e-value	ID %	Sequence A.thaliana name	Blast annotation	e-value
AP2	AIL7	>AT5G65510.1/Ath013449 (332-383)	AG-N01f_010_H11	AgAP2-1	1-144	1	670	2e-14	70	CAO23657.1|unnamed protein product [Vitis vinifera]	3e-46	58	AT5G10510.1	AIL6, PLT3 | AINTEGUMENTA-like 6	8e-38	FQ334059	GGGGTAACAAGGCATCATCAGCAGGGTCGATGGCAGGCGAGGATAGGCCGAGTTGCCGGAAACAAAGACCTGTACCTTGGAACTTTTGCCACTGAAGAGGAAGCAGCAGAGGCATATGATATCGCAGCCATAAAGTTTAGGGGTGCAAATGCTGTGACAAATTTTGAGATGAACAGGTATGATGTGGAAGCTATTGGCAAGAGTTCTCTACCCATCGGTGGAGCAGCCAAGCGGTTGAAGCTTGAATCAGAACAGAAACCATCTCTAAATCATACTCATCATCAGCAACCCCAGTGTAGCAGTGGCAGCAACAGTATCAATTTTGCTGCCATTCAGCCGCTGCCTCCCATATCTTCCATTCCTTGTGGAATTCCAATTGATGCTGCAACGGCACTCTAT…
			AGCL2879Contig1	AgAP2-2	976-1098	1	1178	0.007	41	EEE91314.1|AP2 domain-containing transcription factor [Populus trichocarpa]	1e-94	40	AT5G10510.3	AIL6 | AINTEGUMENTA-like 6	4e-83	FQ356364, FQ351090	CCAGGTACCCCAGTATTTTAGTGCTGCCAAATCATAAGCTCTAGCTGCCTTTTCTTCCTTGTCGTATCCACCCAAGTATACTTGACGTCCCTTTCTAGCCTGACCCTCCCTTCTACAGCTGTTGTCCCACAGATGCGCTTCATATCTACCCGTCCACCTGTGTCTGGTGACCCCCCTGTAGATTGAAGTTCGTTGACCAAAAGTATCAGCAATCTTCTTAGTGCTATCAGGCTCAGCCGGGACAATGGCGACCTTCTCAGAGCTCTGAGTGACCCCAAGAGACAAAGCCCCCTTGGCACAGTTTGAGAACGCCAACTCGCTCCCAGCTGACTCAATCGACTGACCCACAAACTCGGCACAAGCCAGCTGAGTCCTTGGGACTGACGCCGAGTCATCGAC…
ARF	ARF7	>AT5G20730.1/Ath002055	AG-R01f_039_M01	AgARF1	156-683	3	684	1e-42	51	CAO21817.1|unnamed protein product [Vitis vinifera]	5e-93	76	AT5G60450.1	ARF4 | auxin response factor 4	1e-81	FQ360781	GGGGGTTCATGGAAATTGATCTGAACCATGCAGTGACTGAGGTGGAGAAGAATGCATATTGCAATGGGGACTGTGGCAAGGGTGCTTGTGTTTGTTGTTTGTCCTCTTCGACTTCTTCATGTTCTTCTAATTCATCTGGAGCTCCTGTGTCTTCTTCGATTTATCTGGAGCTTTGGCATGCATGTGCTGGCCCTCTCACCTCTCTGCCCAAGAAAGGAAATGTGGTTGTCTACTTCCCTCAAGGCCATTTAGAACAGGCCGCTTCATCCTCTCCTTTCTCACCCTCGGAGATGCCGGGCTTTGATCTCCATCCTCAGATCTTCTGCAGGGTTGTCAATGTCCAACTACTTGCTAATAAGGAGAATGATGAGGTTTATACGCAGGTTACTTTGCTTCCTC…
		CDS	AGCL1783Contig1	AgARF2	8-304	2	584	1e-24	55	CAO40364.1| unnamed protein product [Vitis vinifera]	2e-59	91	AT1G30330.1	ARF6 | auxin response factor 6	8e-58	FQ337359, FQ336914, FQ360485	CGACAAACATCATCTCCTAATATATATTATGTATAGTAGTGTATGTATTCCAAAAACCTTAGAGAAGTGAAAGTAAACGACATAATTACAGTATTAGCTTATATGAAGCTAGAATTCAAGCACCCTTCCGGACCTCAATAATAAGGTTGGAAAAGATGCAAATACCACAGAAGCAGAGAATGGTGTTCTTAAGTTGTTAAATAGTTTCAGTACTCGAGAGACCCCACAGAGGTTATCCCACTGTTCATATTTCTCGAGTCCTGCCGGCTTGTGTAGTCATCACAGCTGCTACTGGAGAGCCTCTGGATTGGTACAGAGTTCAGAAGCTCTAGACCTCGCTTGCCCATTTGCTGCACCTCATGCGGTGACAGTATTTTGATGCACCACACGCTGTTTACA…
			AGCL3040Contig1	AgARF3	350-6	-3	379	2e-24	46	CAO68682.1|unnamed protein product [Vitis vinifera]	4e-52	77	AT5G62000.1	ARF2, ARF1-BP, HSS, ORE14 | auxin response factor 2	7e-57	FQ358417, FQ358303	CCATGCTCACACGAGGCCTCTTTGGTCGACACACTGGATGGGGATCTAGAGTAGGAGTCAAAGCGAGTTCTATATTCCAAGGGGAAACTGTGTCTGGACGATGAACAGGAGAAGTATCATCCCATCGAACCTTCAGGCATCTCCATTTTGATCCAGGCCACCTTACAGGATCAGTATCCTCGGTTCCAATCACAGTGCCTGAGAACCTTTGTTCAGGAGCTTCTTCACCTTCAAATCTCATTTTGAACCTCATCCCTATAGGGCAGTTGTTCTTGACGGAGTCCATATATTTATCAAAGGGAACAATAAACTCAGCAGGACTTGTCCTTGGTTTGTAGTAGACAGTGAACATTGTA
			AG-N01f_041_E07	AgARF4	10-189	1	587	5e-21	70	AAO14628.1|AF467900_5hypothetical transcription factor [Prunus persica]	1e-32	89	AT1G19850.1	MP, ARF5, IAA24 | Transcriptional factor B3 family protein / auxin-responsive factor AUX/IAA-related |	2e-35	FQ342052	GGGGAGTGTATGTTTGGGCTTAAGGGGCTGCTCAATGACCCCAGAGGTTCGGGGTGGAAATTGGTATATGTGGATTTCGAGAATGATGTTCTACTGGTTGGGGATGATCCTTGGGAGCAATTTGTTCGATGTGTTCGTTGCATCAAAATTTTGTCTCCTTCAGAAGTTCAGAAGATGAGCGAAGAGGGCATGAAGCTTCTAAACAGTGCTGCAATGCAGGGGTAGCTGCAATGATCCACGAGAATTCCACGCATCTTAAAATGCATCCATATTGGGGAGGGGAGACTTCTCTCAGCTTCTTTGTGCCTGAAATATCGATATGGCCTCGATCATGGGCACTTGATGTGGCTACATTTTACTTGCTTTTGCCTTGTAAAGGAGCAATGTGCTGTTTGACAT…
bHLH	None	>AT1G01260.1/Ath023946 (433-478)	AGCL2125Contig1	AgbHLH1	341-478	2	1306	1e-20	91	EEF07352.1|predicted protein [Populus trichocarpa]	2e-102	70	AT4G17880.1	Basic helix-loop-helix (bHLH) DNA-binding family protein	2e-87	FQ357833, FQ357656, FQ333913	CATAAACGAGCTGAAAACGAAGCTCCAGGGCACGGAGTCTGACAAGGAGGACTTGCAGAAGCAATTGGACACGTCGAAGAAGGAATTGGCTAGCAAAGACCCGCGCTATTCGGCATCCTCTCCCCCGCCTCTGCCGTCCGATCAAGACCCAAAGACGTCGAGATTGATCGACTTGGACATCGACGTGAAGATCATCGGATGGGACGCGATGATTAGGATCCAATGCAGCAAGAAGAACCACCCAGCTGCGAAGCTCATGACGGCTCTGATGGAGATGGACTTGGATGTGCACCACGCCAGCGTATCGGTGGTGAACGATTTGATGATCCAACAAGCAACGGTGAAGATGGGTAGTCGGTTTTACACGCAGGAGCAGCTCAGGCAAGCGCTCTCAGCCAA…
			AG-R01f_002_O23	AgbHLH2	408-533	3	646	1e-10	57	CAO16746.1|unnamed protein product [Vitis vinifera]	4e-32	48	AT2G28160.1	FIT1, ATBHLH029, FRU, BHLH029, ATBHLH29, ATFIT1 FER-like regulator of iron uptake	3e-29	FQ353464	GGGGAAGGCCCTTGATAGGGATGGATGCCTCTGGAAACAACCTGGCGCACATGAACGATTTTGAGTTGCACGATTTTGTCGACGAGTCCAACTTCATTCACTGCATCAATTTGATTCGTGGAGAAGGTGAAGATCCGGTTGTTAATTATGGTACTGATGATCTTGTTAATGGATGTTTTGTTGACGCTCAATTCGATCCGATTCCGATTCCGATTCCGGAAGATATTTACAGCTTCAATGCTACAACAATGGTATCCGACCCCAATTCTGTGTTTAATTCGTTACCAAGTTTTGGTGGGGAAGAAGAAGATATTGATGGGGAGGACTCCTCCGCAACCACCACCACCACCACAACGAATACAACCCCGACAAAGAAGGAAAAGGTTGATAGGTCGAGGA…
			AG-N01f_024_P06	AgbHLH3	553-678	1	688	1e-07	59	CAO61558.1|unnamed protein product [Vitis vinifera]	1e-66	69	AT5G65640.2	bHLH093 | beta HLH protein 93	6e-25	FQ339317	GGGGGGTGCAACTTCATATTATCAAGGCATTAACATTCCCAAAAGAGAAACACTCACAGAGAGAGAGAGAGAGTTATGGAGATAAATGAACAGGGTTTCTTGGAGGAATTGCTAGCTCTAAGAGGAGACACTTTTGAAACAATCCCAACAGAAATGAATGAGCTCTTCTCCAATGGCTGGACTTTTGATTACTTTCATCAAAACCCAGCCCTTGTCTTTCCATACTCTTCCTGCGAAGGATTCTCCCCGCCGCCGGAACAAACTTTCAATGAGCTCTATTTCCCATTTGGCAATGAATTCTCCGCTCCACAGCTTACTGATTCACCGCTTAACACATTTGATACGCCGCCGTTTCCGGTTCAAGAAGATCACTATCCCTTGGCGATGATGGAAGAGGAA…
			AGCL180Contig1	AgbHLH4	56-181	2	440	2e-06	47	EEF03705.1|predicted protein [Populus trichocarpa]	2e-47	76	AT2G24260.1	LRL1 | LJRHL1-like 1	6e-40	FQ360061, FQ360215, FQ359579, FQ359545, FQ358977, FQ357976, FQ359330, FQ357701, FQ359806, FQ359906, FQ359563, FQ359702, FQ360181, FQ359218, FQ358898, FQ358370, FQ358327	CCAGGTACTGCATGGCGGAGCCCATGTCCTCCTCCATGAGCTTGGCCACCTGGTGCTCGGTGACGGTTAAGCTGTCGTTAGACGACGCCGTTAGGTTGCCATTAGAGGTGCGACCCATGGCCCCAGCTTGTATACAGTCACCACCGCCCTCAGGTGACATATCAGCAACAAGGGGAGCAACAGCAGCTGCCCCTCCCAATCTGCTCATGCTGAGAACTTTGACTTGAAGCTGGAGGAATTTTACGTAGTCTATGATCTCATCCAGCATTGAAGCCTTGTCTGTCTTGTTGGCATTGGGAACGAGTTCCTGCAGAGCTTTCATTCTCTCAGCGATTCTCTCCCTCCGTAATCTTTCGGCGATGCTGTGTGGGTCAGTGGCTTGTCCTCGACGAGCCCTCA…
			AG-J07f_004_P05	AgbHLH5	385-251	-3	462	6e-06	44	EEF03705.1|predicted protein [Populus trichocarpa]	1e-39	73	AT5G58010.1	LRL3 | LJRHL1-like 3	8e-36	FQ356178	CATTAGCGTGGTCCCGGCCGAGGTACTGCCTGGCGGAGCCCCTGTCCTCCTCCATGAGCTTGGCCACCTGGTGCTCGGTGACCGTTAAGCTGTCCTTAGACCACCCCCTTAGGTTGCCATTAGAGGTGCCACCCCTGGCCCCCGCTTGTATACAGTCCCCCCCGCCCTCCGGTGACATATCAGCAACAAGGGGAGCAACAGCAGCTGCCCCTCCCAATCTGCTCATGCTGAGAACTTTGACTTGAAGCTGGAGGAATTTTACGTAGTCTATGATCTCATCCAGCATTGAAGCCCTGTCTGTCTTGTTGGCATTGGGAACGAGTTCCTGCAGAGCTTTCATTCTCTCAGCGATTCTCTCCCTCCGTAATCTTTCGGCGATGCTGTGTGGGTCAGTGGCTT…
			AGCL423Contig1	AgbHLH6	153-287	3	382	4e-05	42	CAN66761.1|hypothetical protein [Vitis vinifera]	1e-20	52	AT4G02590.3	UNE12 | basic helix-loop-helix (bHLH) DNA-binding superfamily protein	2e-21	FQ360242, FQ377510, FQ359874, FQ377509, FQ359848, FQ359604, FQ357760, FQ357760, FQ359010, FQ357751	TACGGCCAACAGCACCACAACTACACCAGTTTCATAGCCATCCAGCACCTGGGCCAGTTGTTGCTGCTCCACATCCACCTGCCATCCGCCCAAGAGTGCGCGCAAGACGAGGGCAAGCCACAGATCCCCACAGTATTGCCGAGCGGTTACGTCGGGAAAGAATTGCAGAAAGAATGAAGGCTTTGCAGGAGTTGGTTCCCAGCGCCAACAAGACGGATAGGGCAGCCATGCTTGACGAAATTGTGGATTATGTGAAGTTTCTAAGGCTCCAAGTCAAGGTTTTGAGCATGAGTAGACTGGGTGGAGCGGGTGCAGTGGCTCAGCTTGTAGCGGATGTA
			AGCL1572Contig1	AgbHLH7	441-578	3	708	0.0001	52	EEE99957.1| predicted protein [Populus trichocarpa]	2e-41	58	AT3G25710.1	BHLH32, ATAIG1, TMO5 | basic helix-loop-helix 32	1e-15	FQ332086, FQ336288, FQ336774	TNNNNNNNTTGTNTCAAATNGNNNGGAAATCCAGGTTTATAATCGCAGCATAGANATGCNNNNNTTGAATAAGGGGTTCCATCAAATCCATCATCTCGTTCAACAATTACTTCGTCAAAGTCCATTGGTATAACAAACCCATCACTAGCTTCTGCTGCGCTCCTCTTAAGTTCCTTCAAGTGGCTGATTACTTCACCAAGCAATGATGCTTTGTCCATCTTCTTAGCGCCCGGTACTAGGGCACGAAGCGTATCGAGATTAGCATTAATCCTCGCTCTCCGCCGCCTCTCCGCCTCGCAGTGGCTCCTCAAAGCAGCAACAGTTCTCTCTGCCGACCCCCCTTTACGCTCTAGCTTCACTGGAGCCTCCACAAGCTCGCATCTCTCACTGTCCAAAACC…
			AG-N01f_032_E13	AgbHLH8	295-435	1	446	0.002	40	CAO62472.1|unnamed protein product [Vitis vinifera]	5e-58	82	AT1G68920.3	basic helix-loop-helix (bHLH) DNA-binding superfamily protein	6e-35	FQ342848	GGGGAATCGACGGTGACGGAGCAGAGTGGCGGTGATGGGAAGAAGAGGAAAGAAGTGAGCTCAGAGGACGAGTCCTCGAAGATGGTTTCCACTAGTAGTGCGAATGACTTGAACGAATCAAACGGTAAACGGATGAAACTTGCTGGATCCCGAAATGAAAATGGTGGTTCAAAAGCTGAAGTGGAAGCTAGTTCAGTGGCTGGTAACAAGTCAGCTGAAGAAAACACTAAACTTTCAGAGCCACCTAAGCAGGACTATATTCATGTGCGAGCGAGAAGGGGCCAAGCTACTGATAGCCATAGTCTGGCAGAGAGAGCAAGGAGGGAGAAGATCAGTGAGAGGATGAAAATGCTCCAAGATTTGGTCCCTGGATGTAACAAGGTTATTGGAAAAGCACTT…
			AG-R01f_003_G02	AgbHLH9	344-472	2	567	0.003	41	EEE85495.1|predicted protein [Populus trichocarpa]	4e-31	53	AT5G54680.1	ILR3, bHLH105 | basic helix-loop-helix (bHLH) DNA binding superfamily protein	8e-29	FQ353431	GGGGACGACGGCCATATACGCCCCCTTTGGCTCTCGCTGGAAGTCTTGAATTTCCGGCCGGAAGTGGGACATAGGTTCTCAGGAAAATGACAATCCCAGTTGGGTGGTGTTTGATGATTACGGTATCATAGAGGACATCCGTGTCCCCTCCCTCCTCAACCCCACCGCTTTTGCTACTACTACTTGGCCTCCTCCTCATCTTTCTTTCTCTGCCCCCACCTCTCTTAGTGTGGAGAATGAAGGCTCATTTGCAAATTCAGATAGTCTGAAGGAAATTGGCTCTCTAAAACGTCACAGGGCACGGTCTGGATCATGCAGTGCATCTGGTTCCCAAGCATGTAGAGAGAAAATGCGGAGGGATAGACTGAATGACAGGTTTATGGAATTGAGTTCTATCCT…
			AG-R01f_024_H05	AgbHLH10	23-159	2	744	0.004	46	EEF00807.1|predicted protein [Populus trichocarpa]	3e-51	65	AT4G14410.1	bHLH104 | basic helix-loop-helix (bHLH) DNA-binding superfamily protein	4e-51	FQ351452	GGGGATATCTAAAGCTTGTCGTGAGAGATTGCGAAGGGAGAAATTGAATGACAGGTTTCTAGACTTGAATTCTACTTTGGATCCTGGGAGACCTGTGAAAATTGACAAGCACGCCATACTTGATGATACCATCAGATTACTGAACCAACTAAAATCTGAATCTCAAGAGCTTAAAGAAACAAATGAAAAACTACTAGAAGAAGTAAAAAGTCTAAAGGCAGAGAAGAATGAACTTCGTGAAGAGAAACTCACACTGAAGACGGATAAGGAAAGGATGGAGAAGCAAGTGAAAGCTATGGCCATGCCACATGCTGGGTTTATGCCGGGGCATCCAGGCGCATATCATGCTGGACCAAACAAGATGGCAGTTTTTCCAAGCTATGGGTTTGTCCCAATGTG…
			AG-R01f_013_E08	AgbHLH11	369-497	3	675	0.030	41	CAO39052.1|unnamed protein product [Vitis vinifera]	3e-49	60	AT5G54680.1	ILR3, bHLH105 | basic helix-loop-helix (bHLH) DNA binding superfamily protein	9e-44	FQ352499	GGGGGCACAAACGCCCTCATCCGCATCCTCCTCTTTTCCCCGTGTTTGTTTCCCGGGATTAACTGAATCCCCGCCGGAAAGCCCCACTTTTCCGGCGAACCCAACAATCACCGACGATGGTCTCACCCGAAAACACCAATTGGCTCTACGATTACGGCGTGATCGATGATATCCCTGTCCCGGAAGGGAATTTCTCTGCTCCCAACGCGGTGGGATTCAGCTGGTCCGTGCAGGGCGTGAATGGGTCTTCGAATGTTAGTGTGGAAATTGATGGATCATTGGGGGATTCAGATGGTGGCAAGGACTGTGGCTCAAAGAAGAGGGGTAGACCTGAATCGTGCTGTGCGTCTAGTTCCAAAGCTTCTCGGGAGAAGTTGCGAAGGGATAGACTTAATGACA…
			AG-R01f_019_G11	AgbHLH12	546-611	3	613	2.4	40	CAO67768.1|unnamed protein product [Vitis vinifera]	1e-76	71	AT1G05805.1	basic helix-loop-helix (bHLH) DNA-binding superfamily protein	7e-40	FQ351920	GGGGTGGCGGTGGATCTTCTGCTCCCTCGTCTTTGGTCCGCCAGAGAAGCTCTCCTGCTGGGTTTCTTAGCCATCAGCTCGCTTCTGCTTCTGATAACGGCTTTCCAGTTACAAGGGGATCTGCAGGCTACATGTCAAAGGGTGGCTCTAATGGTGGACACGGAGTAACAAGGTTGAACTCTCAATTAAGCTTCACAAGGCAAGATCCTCTTTCTCAGATCTCGGAGGTAAGTGAGGATGTCATTGATGGCATTAGCTCTGACAATGGCCACCAAAATGCTAGGCATTCTTATGCCACTAATAGCTTTGGAATGGACTCCTGGGACAACACAAATTCTATAATATTTTCAGCCCCGCATAGCAAACGAGCTAAAAATCTTGACGGAGAGATGTTCCACT…
	None	>AT1G72210.1/Ath010406 (123-174)	AG-N01f_045_D09	AgbHLH13	529-584	3	618	4e-23	90	CAO61663.1| unnamed protein product [Vitis vinifera]	2e-56	69	AT1G72210.1	basic helix-loop-helix (bHLH) DNA-binding superfamily protein)	1e-36	FQ341670	GGGGGGATGGATATTATAAAAAGATTTGGGAGCTTTAATTAAGTTGCTCTGTACTCTTAAACATGGCGTTAGAAGCAGTGATTTACCCACAAGATCCATTCAGTTATGGCTGTGCTGACTTTTACTCCTTGGGAGGAGGAGCTGCTTGGGGCTATGACCTTGCTTTGCAGCAAGAAGAAGAAGATAAAGCTCTTCTTGGGATTCTTGACCACAAAAAAACACAGCAAGGCCTCCATGCAGACTGGGATTCCTCATCTCCTTCGATTATGCAGAATTTTAAGGAGAGCGATCACAATTCTTCCCCTGAGGCCTGCGCCGATGATCAATCTTTTACCGGAGAAATTCACCCGCCCTCGGCAACGCCAACAACAGGTCGGCGCAAGCGACGGCGCACGAAGA…
			AG-N01f_006_N20	AgbHLH14	499-654	1	679	2e-22	86	CAO17657.1|unnamed protein product [Vitis vinifera]	6e-60	69	AT1G72210.1	basic helix-loop-helix (bHLH) DNA-binding superfamily protein)	1e-38	FQ334378	GGGGGACCAAAAAGGCAAAGTGGTCTCTATGCAACTCCTCCACATGGGTCCTTCAGCTTAGAGTGAGTGGAAGTGAGTGGAAGTGAGAAAAAGAGAGAGAGGGAGAGAGAGAGAGAGAGAAAGAGAATGGCACTAGAAGCTGTGGTTTTTCCACAAGACCCATTTGGTTACAGTGGCAAAGATCTCTACAACTTGTTAGGAGGGAATTGGAGCTCCTACGACTTTGGCCTTGAAAAAGAAGATGAACAAGGCGGCTCCTTTGATTTTCTCGAGAACCAAACAGAAAACTGCCTCTACGGAGATTACAGTCCCTCACCTCCCTCAATGGTACAACATCTGAATCAGCTTCACCACTCCAATGCATCCTTGGACGCCACCAGTGCTTCTTTTCAAACCGCC…
			AG-N01f_015_G09	AgbHLH15	255-305	3	664	1.8	52	CAO63053.1|unnamed protein product [Vitis vinifera]	2e-44	55	AT3G56970.1	BHLH038, ORG2 | basic helix-loop-helix (bHLH) DNA-binding superfamily protein	6e-38	FQ344451	GGGGATGTACGTGTTTAATTAATATGACCCAAACAATGTTACCGCTATTCGCACCTTTGTTTGGATGGACGACGTCGTTGGAGGATGATAGTATAAGGCCTGAGCAGCAGAGCTACGTTTACAGAGACACTACTGAAATTTCAGAGTCATATCTTCGTGTCCCTCCATCTTATCATTTGCCGCAAGATGATGATGATCACCACCATCGGCTTGCAAAGTCGGTGATGAGTTTTAGCGGCGACCCCACGACGGTTAAGAAGCTTAATCACAACGCTAGCGAGCGTGATCGTCGCAAGAAGATGAATTCTTTATACTCCTCTCTCCGCTCACTACTTCCCGCGACAGATCACACGAAAAAACTAAGTGTTCCGGCAACAGTTAACCGTGTGTTAAAGTACA…
bZIP	GBF4	>AT1G03970.1/Ath021305 (186-247)	AGCL310Contig1	AgbZIP1	609-680	3	1220	0.025	45	EEE94820.1|predicted protein [Populus trichocarpa]	7e-65	56	AT1G42990.1	ATBZIP60, BZIP60 | basic region/leucine zipper motif 60	1e-45	FQ340879, FQ341474, FQ346782, FQ333743, FQ354246, FQ354190, FQ347980, FQ331621, FQ346124, FQ345464, FQ349074	GCGAACATATATACTGGGAACACGTTCTTCACAACAAACAGCCTTCTCCTTCCATGAATTCCCTCTCCCTCGCTTTTTATTAAATTTTTTCCTTCATTTTTTTTTTGTTTGTTTTTCTGTGTATATTTCGGTTCGCTTAGATTTTAGTGTTCCTCTTTTATCTAATTAATTATTGGGTTATGGAAGATCCTGATTTCCCAGAGGACGAAGACTTTATTGGAAGAATCGATTGGGGGAGCCTCTTCGATGAACTACCGGAGGGCACGAATTCTCTTTTTCCGATCGAATCCCCTGTTCTCACCGACTCATCATCCGCCGAGGCCTTGTCGAACCCGTCCCCGGGTCCGGTCTCGTCGTGGATCGGCGAGATCGAGACCATCCTGATGAAAGACGATGACG…
			AG-N01f_044_D14	AgbZIP2	325-390	1	581	0.035	68	EEF02160.1|predicted protein [Populus trichocarpa]	4e-57	74	AT3G30530.1	ATBZIP42, bZIP42 | basic leucine-zipper 42	1e-40	FQ341746	GGGGACCCTCTTCAACAATATTCTCAGCACAACCCTCCTTCAATTCGAGCAAATATCATCGTTCAAGCAATATCATCGATCTTCGAAGTTTGAACCATGCTTCCAGCTGAGATCACAGGAACCCAGATTCCAATTCCCACCAACTTTGGCATGATCCAGACCAACACACCAGACTTTTATTTCAATAGATTCTTAGCCAACTTAGCCAACTCACCCAACTCACCCAACTCTCACTTCCCAACTCCACAGTACTGCAGTATAAGCAACAACTCAAGCACTTCTGATGAAGCTGAGGAGCACCAACTGAGCATCATCGACGAAAGGAAGCAGCGGAGAATGATTTCCAATAGAGAATCTGCTCGCAGATCACGGATGAGGAAACAAAAGCACCTTGATGAA…
			AGCL3048Contig1	AgbZIP3	414-491	3	735	0.037	57	CAO41502.1|unnamed protein product [Vitis vinifera]	2e-78	80	AT2G40620.1	Basic-leucine zipper (bZIP) transcription factor family protein	1e-82	FQ360999, FQ334580	GTGAATCATGAGTGAAGAAGAAGAAGAACCACTCTGATCACCGTACGAACACATGGATCCGTCAAACCCGAACCCGAATCAGAGCCAAAACCCAAGCCCTCAGCCCCAATTGGAAATGGCCTCGGCCTTCCGGGGGGCTAACCACCGGCGGGCCCACTCCGAGGTCCACATCCGGATCCCCGACGACCTGGATCTGGTCTCGGATCCATTTCTCGAGGACGACCTCTTCTGCAGCTACATGGACATCGAGAAGTTCGGGTCCGGACTCGAACGAACCGGACCCTCCACCCACAAACCAGACGACAGGCCGAGGCACCGGCATACCAATTCGGTGGATGAGCCTTGGATGTTGGAGAGCATAGAGGCCAAGAAGGCCATTGCTCCTGAGAAGCTTGCTGA…
			AG-R01f_009_H23	AgbZIP4	36-101	3	595	0.056	63	CAO65134.1|unnamed protein product [Vitis vinifera]	9e-66	81	AT2G31370.6	Basic-leucine zipper (bZIP) transcription factor family protein	1e-50	FQ352894	GGGGACTCGCGGAGCTTGCGCTGATTGATCCCAAAAGAGCTAAAAGGATTCTAGCTAATAGGCAATCCGCGGCACGATCAAAGGAAAGGAAGACACGTTACACGGGTGAGCTGGAGAGGAAGGTACAGACGCTTCAGACAGAAGCAACCACCCTCTCGGCTCAGGTCACTATGCTACAGAGAGACACTTCTGGCTTGACTGTTGAGAATAAGGAGCTTAAACTGCGATTACAGGCTATGGAGCAGCAAGCACATCTTAGAGATGCTCTGAATGAAGCATTGAGAGAAGAAGTGCAGCGGCTTAAGATAACAGTAGGCCATCAAGCTGTCAATGGAAGCCCTTTCAACAGAGGGTTACCCCCTCAATATTCCTCCCACCAGCCAACGTTACATCACTTTG…
			AG-R01f_026_L07	AgbZIP5	166-225	1	519	0.066	75	ABK94250.1| unknown [Populus trichocarpa]	5e-47	70	AT1G75390.1	AtbZIP44, bZIP44 | basic leucine-zipper 44	5e-38	FQ351242	GGGGTCCTGCAAATCTCTCTCAGTTTTACTCTTTTACTGTGAATTTTGTCTGCAAAATCTGTGTGGTTCATGGCTTCCTCTAGCGGGACATCTTCAGGGACGTCTTTGATCCAGAACTCTGGGTCTGAGGAGGATTTGAAAGGTTTGATGGATCAGAGGAAGAGGAAGAGAATGATCTCCAATCGAGAATCGGCAAGACGATCTCGGATGAGGAAACAGAAACATGTGGACGATCTGATGGCCCAAGTGGCTCAGCTCAGGAAGGACAACCACCAAATCATCTCCAACGTCCACATAACCTCCCAACATTTCTTGAACATCGAGGCTGAAAACTCAATACTAAGAGCTCATGTGGGCGAGCTTAGCCAAAGGCTGCAGTCTCTGAACGAGATAATCACC…
			AGCL790Contig1	AgbZIP6	359-418	2	762	0.13	70	EEE93884.1| predicted protein [Populus trichocarpa]	2e-37	62	AT4G34590.1	ATB2, GBF6, AtbZIP11, BZIP11 | G-box binding factor 6	1e-36	FQ336390, FQ352895, FQ336501, FQ339238, FQ329136, FQ336287	CNNGTNNATNAACGCGTCGGTCGNANNNANNNNNNGGTGGGTCAGATAGAGAGAAGAACTCNATGGATTCATGAAGCTATCATATTCATGGGTCTGACTCTGAGTGTACTCCTCGGTCTGAAAAACGACACTGTTTGTGGAGTTCATGTAATTGATGATCCCATTGAGAGACTCTAACCTCTGGCTGAGCTCAGCCATCTGAGCTCTGAGAATGGAGTTTTCAGCCTCAATATTCAAGTAGAGCTGAGAGGCCATGTTCATGCTTGTGAGGATTTGGTTGTTCTCCTTTGCGAGCTGACGCGCTTGGGCCGTCAGATCATCCAGGTGATTCTGTTTGCGCATCCGTGATCTACGTGCCGATTCACGATTGGACAGCATTCTTTTACGCTTTCTTTGATC…
			AGCL1695Contig1	AgbZIP7	185-120	-2	549	0.16	63	EEE98325.1|predicted protein [Populus trichocarpa]	1e-39	58	AT4G37730.1	AtbZIP7, bZIP7 | basic leucine-zipper 7	1e-22	FQ360060, FQ359662, FQ359578	CCAGGTACGCGGTGACAGTGATACAAAAAGAAGCGCAAGCGGTTCGAAAGATCTCGGTTTTCGATCCTAAACCGGTTCGCCTGGTTCCTTAGGTTTTCTAAGTGCTTCTGTTTACGCATGCGTGACCTTCTGGCCGATTCCCGGTTCGATATCATCCGCCTCCGTTTCCGCTCGTCCACCGGAGACACCTCTCCCCTAGGTTTCGGTTCGTCCGAACCGGAATTGGAATTCAAATGATTCGGGTTTCGGCCTTGGTCCGGATCATCCGAACCGGAACTCGAAATGACCGGTTTGGGAGAATGAAAAGCATCCGGTTCCCATGCCGGGGACGGGATCAAAGCCTCAGAACCGGAGTTAGAAAAGACGGGTTCAGGGGATTGGATGGATGGGAAGAATTCG…
			AG-J07f_004_K01	AgbZIP8	289-366	1	693	0.60	53	CAN71664.1| hypothetical protein [Vitis vinifera]	4e-69	74	AT3G58120.1	ATBZIP61, BZIP61 | Basic-leucine zipper (bZIP) transcription factor family protein	5e-66	FQ356225	ACTACCGCAGGGATGCATGGGACCGTCAACGCCTTCGACCGCTTGGACGACGAGCAGCTCATGTCAATGTTCTCCGACGACGTCTCCGCCGTGCTGCCTCCTCCCACAGTTTCGTCTTCCAACCCGTCCACGCCGTCCGACCACAACAGCATTGACGATGAGAATAATAAGCCAGTAATGCCGGCTCTAGACCATCAGCCCAAAAATGAACCCGGAGAGGTGGAAAGCTCATGCAAACCTGACCCACATGGGCCACCGCCCTCCGCCACCCCTACCGGAGACTCCGCCGCTGATCCTAAGAGGGTTAAAAGGATTTTGGCAAACAGGCAATCGGCGCAGAGATCAAGAGTGAGGAAGCTACAGTATATTTCGGAGCTTGAACGGAGTGTGACAACATTG…
			AG-R01f_025_M01	AgbZIP9	572-625	2	649	1.1	77	NP_001117603.1| CPuORF5 (Conserved peptide upstream open reading frame 5) [Arabidopsis thaliana]	1e-12	90	AT1G75390.2	AtbZIP44, bZIP44 | basic leucine-zipper 44	6e-31	FQ351325	GGGGGGTTCAACACCAAAAACCCATATAATCAATCTCTTGAAATCTCCCATTCTGACAGCAGCTTTTGCTGAGATCTGCCCAAGAAACCTCTTTGTCCTCCTTTTTGAATCTAATCGTGATGCTGAATATATGATGTTTGAGATTGATGTCTCCTGTTCTCAGTGAAATCCTCCGTTCCGGGTTTATGATCAATTCCTCACTCAGACGCAGGACCCACTTAGTTCAATCTTTCTCCGTTGTGTTTCTCTACTGGTTCTATGTGTTTTCATAAATAATCTTTCACCCCTGCTTGAGTTATATATAATACGATAGGTATTACATATATTAGTATCTGAATTAGCATAATACTAGTACTACTGTTATTTGGGTCCAGGGTTTTTAATTCCCCAAGGTTTCTT…
			AGCL967Contig1	AgbZIP10	433-498	1	812	3.0	63	CAN81196.1|hypothetical protein [Vitis vinifera]	2e-78	61	AT4G01120.1	GBF2, ATBZIP54 | G-box binding factor 2	2e-36	FQ358322, FQ358048, FQ357843, FQ330112, FQ335748	TACTGCTGAGATTGCTGAGGGTGAGGCTGAGCATAGGCTGTCACAGAGTCTGGAGACTGAAGGTTCCAGTGATGGAAGTAGCGGGAATACTGCCAGGGCAAATCAAACCAGAAGGAAAAGAAGCCGTGAGGAAACACCAACTGCTGGTGCCGCTGGCAGTGATGGCAAGACTGAGGCACAGGCCAGTTCAGTTTCTGCTAAGGAGGTAAATTCAGCTCCTGATAAGCCCTTGGGTGCAACTGTTACTCCTGCTAGTGCTGCTGGAAATTTGGTTGGAACTGTTGTTTCTCCTGGCATGACAACAGCATTGGAGCACAGGAACACTCCTAATATGAATACCAAGACAACAACTAATAGTGTCCCACAGCCCTGTGCAGTATTGCCTCCTGAAACATGGAA…
CO-like	None	>AT1G25440.1/Ath008518 (14-57)	AG-N01f_022_O11	AgCO-like1	151-282/289-411	1	574	1e-07	54	ACH73166.1|CONSTANS-like protein [Prunus persica]	9e-57	86	AT5G24930.1	ATCOL4, COL4 | CONSTANS-like 4	1e-59	FQ343741	GGGGTCCCTTCTCGTTTCCATTTCTTTCTCTAATTTCACGCACTCACAGAGAGAGAGAGAGAGAGAGAGAGAGAGAGAGGGTCTTCTACGCGAACCAGAGAAGAGAGAAAGACCGTGTTTATCGAAAGATCAGCAAAGTGAAATATGGCATCGAAGCTCTGCGACTCGTGCAAATCGGCGACGGCAAAGCTGTTCTGCCGAGCCGACTCGGCGTTCCTCTGCGTAGGCTGCGACTGCAAGGTCCACGCGGCCAATAAGCTCGCGTCCCGCCACGCGCGCGTCTGGGTCTGCGAGGTCTGCGAGCAGGCTCCCGCCCACGTCACGTGCAAGGCCGACGCCGCCGCCCTCTGCGTAACGTGCGACCGCGACATCCACTCAGCCAATCCCCTCTCCCGCCGC…
			AG-R01f_044_A01	AgCO-like2	290-412/419-538	2	619	4e-05	51	EEE99523.1| predicted protein [Populus trichocarpa]	8e-55	87	AT5G48250.1	B-box type zinc finger protein with CCT domain	9e-62	FQ360379	GGGGCTCCTATCTTTCTCAACATTCACACACAGAAAATAAAAAGACACACAAGAGTGAGATTCTCGAAATATCTTCCTCCCCAGTGTTGCTTGGCTTTCTGTACTTTTTCCATAATTTATTTTAGAAACTTAGCTCTTTCCGATCTTGTCCACTCTTTTCCGCACGGTTGTTAGGACACTTGGAAGAATAGCTGTACGTGGAAGGAGCTACTTTTGGTAGGCTGATATATAATTTGGCTAGAAGAAGTTCAGTAATCTGAGAAGAATAGGTTGAAACATGGGTTATTTATGTGATTTTTGCGGGGAACAAAGGTCCATGGTATATTACCGGTCAGATGCTGCTTGCTTATGTTTGTCATGTGACCGAAATGTCCACTCTGCTAATGCCCTATCCAAGCG…
C2H2	MGP	>AT1G03840.1/Ath016923 (72-92)	AGCL282Contig1	AgZF2	529-591	1	802	1e-06	95	CAN63173.1|hypothetical protein [Vitis vinifera]	9e-64	75	AT5G66730.1	C2H2-like zinc finger protein	6e-72	FQ360149, FQ359095, FQ359930, FQ359789, FQ360249, FQ359120, FQ360027, FQ359070, FQ359462, FQ359867, FQ359307, FQ358887	CGCGTTTTTGTTTTCTGCGTTTCAAAATTTTCCTGCGAAACAATCAGAAAAGTTCGTCTTCCGGAGACTAGTTTTTCGTTTGGTGTCTTCTGTAATCTGCGATAGGCTCTGAATCTCTTGGTTATTTTCTCATATATATGTATTAAACAGTTTGAGAGGGGAAGGTTGTTCATTTCTGTTGAAGGATGGGACTTTGAGTCGAAGCGGTGACTATCTTTTTGAGCTTAGAAATTGAAAACCCTAGAAGGAGATCAAGAAGAAGAAGAATATAGATAGCTTTGTGTTTGATTGGGTTTTGAAGAATGTTGGAGTTAGAGAAGTCCTCACCAATGACAGCTTCTACAGCTTCTGGAGAGGCTAGTATATCCTCCTCTGGTTATCAAACGACGCCGTTAGCAG…
			AG-N01f_009_F16	AgZF3	520-582	1	996	0.0001	66	EEE91009.1|predicted protein [Populus trichocarpa]	1e-106	66	AT1G34370.2	STOP1 | C2H2 and C2HC zinc fingers superfamily protein	1e-70	FQ332117	GGGGCGGAAAAGATGTTCAATACCGGCGAATCTGTTCAGATTCCGGCCGAATATTCCTCCGGACTGGAGTCCAACCCCGGCCAGGCTCAGGTCGGGGTCTCGGACCCACGCGTCCCGCTCCTGAACCTCTCCGCGGTACGAAATAGGATGGATTACCTGCAGCGGTTCCTATCGGACTCGGTCAACCGCAACCAGCTGGTGAGCCAGGATCAGATGGACGTGGTCTCGTCAGAGATCGTCTCCGCCATTCAACAGATCATCGTCAACGGCGCCGCCCTCCTCGCCTGCACGCAACGCACCGAATCCACACCACCCATCCCAACGGCCCATCCGAGAATCTTGGCGGATTCCTCGGGTTCGTTGAAGGTCGAGTCTCTGGACGAGGAATTGAAAACCGAG…
			AG-J07f_008_F14	AgZF4	12-074	3	322	0.002	61	CAN64546.1| hypothetical protein [Vitis vinifera]	9e-42	77	AT5G22890.1	C2H2 and C2HC zinc fingers superfamily protein	9e-42	FQ355795	ACACTCATTATTGCAAAGTTTGTGGGAAAGGGTTCAAGCGAGACGCGAATCTGAGAATGCACATGAGGGCCCACGGAGACGAATACAAGACAAGCGCTGCTCTAAGCAACCCCATGAAGAACAATATTAACGGGAGCCCGTCAGGTAATAACAACGACAGTAATCTGATAAAATTTCCTAGGAAATATTCGTGCCCGCAAGAAGGGTGTCGGTGGAATCAAAAGCATGCCAAGTTCCAGCCTCTGAAATCAATGATTTGCGTGAAGAATCACTACAAGAGGAGCCATTGCCCGAAGATGTACCTGCCCGGGCGGCCGCTCGA
			AG-R01f_043_H03	AgZF5	16-48	1	452	2.0	81	CAO66002.1| unnamed protein product [Vitis vinifera]	7e-62	100	AT1G34370.2	STOP1 | C2H2 and C2HC zinc fingers superfamily protein	7e-54	FQ360428	GGGCACATTCACTTCTGTGACATATGTGGGAAAGGGTTCAAGCGCGACGTCGAATCTGAAGATGGCACATGAGGGCGCACGGGAATCAGTACAAGACCCCCGAGGCCTTGGCCAAGCCGGACCGGGTGTGCGGCGAGGCGAGCCGGAAAACCAAGTTCTCGTGCCCGTACGATGGGTGTAACAGGAACAGGCAACACAAGAAGTTCAGGGCGTTGAAGTCGGTGGTCTGCGTGAAGAACCACTTCAAGCGGAGCCACTGCCCGAAGATGTACTCGTGCAATCGGTGCAACAAGAAAAGCTTCTCAGTGGTGGCGGACCTGAAGAACCACCTGAAGCACTGCAGGAAGGCCAGGTGGCGGTGCGCGTGCGGCACCAGCTTCTCGCGCGAAGGACAAGCTA…
	ZAT 10	>AT1G27730.1/Ath003203 (80-102)	AG-R01f_007_F22	AgZF6	369-437/534-602	3	634	2e-07	95	CAN61204.1|hypothetical protein [Vitis vinifera]	3e-46	55	AT5G67450.1	AZF1, ZF1 | zinc-finger protein 1	7e-37	FQ340138	GGGGCACTCACAAACCGTTCAACAAAAATCAAAAGATTCTCTCCGAGTGTTTTAGCCGCTAACTACTACAGATCCGAAGAAGCGAACACATGGCTCTTGAAGCTCTCAACTCTCCAACCGCAGCCGCCCCTTCATTCCACTTCGACGACGCCAACCTCCACTGCCTAGACACATGGACCAAGCGCAAGCGTTCAAAGCGTCAGCGTTTTGAAAGCGCTCCCACCGAGGAAGAGTACCTCGCTCTCTGCCTCATCATGCTCGCTCGTGGCGGCGGATCAACCACCGCCACCGCTACCTCACAGCGCTACAACTCTCCTATTCGGAATTTGTCACCCGAGGTAGCGGCAGGTACACCCGCCAAGCTCGTCTACAAGTGCTCTGTTTGCGACAAGTGTTTCT…
			AGCL192Contig1	AgZF7	368-436/533-601	2	720	2e-07	95	AAD26942.1|AF119050_1 zinc-finger protein 1 [Datisca glomerata]	4e-43	58	AT1G27730.1	STZ, ZAT10 | salt tolerance zinc finger	4e-35	FQ340138, FQ333951, FQ338154, FQ355061, FQ338065, FQ347978, FQ338070, FQ341595, FQ354368, FQ332214, FQ339959, FQ345591, FQ347908, FQ340346, FQ345502, FQ353826	CACTCACAAACCGTTCAACAAAAATCAAAAGATTCTCTCCGAGTGTTTTAGCCGCTAACTACTACAGATCCGAAGAAGCGAACACATGGCTCTTGAAGCTCTCAACTCTCCGACCGCAGCCGCCCCTTCATTCCACTTCGACGACGCCAACCTCCACTGCCTAGACACATGGACCAAGCGCAAGCGTTCAAAGCGTCAGCGTTTTGAAAGCGCTCCCACCGAGGAAGAGTACCTCGCTCTCTGCCTCATCATGCTCGCTCGTGGCGGCGGATCAACCACCGCCACCGCTACCTCACAGCGCTACAACTCTCCTATTCGGAATTTGTCACCCGAGGTAGCGGCAGGTACACCCGCCAAGCTCGTCTACAAGTGCTCTGTTTGCGACAAGTGTTTCTCCTC…
			AG-N01f_029_L01	AgZF8	525-593	3	731	9e-07	82	EEE87862.1|predicted protein [Populus trichocarpa]	3e-40	65	AT3G19580.1	AZF2, ZF2 | zinc-finger protein 2	8e-26	FQ343177	GGGGAGGCGTACCATATAGTTTTGACTTGGAAGAAGTCCGCTCGAAGCTCAGTCGCCACCCCACCACGACTCCCACTCTCCCTTTCCCCTTTCTCTCTCTTATTATAGTTGACCGACTTCACTGCCCCACCAAACCCCAATACCCACTCTCATCCTTATATAAACACAACACCCATCTCTTCTTCTGCACAATTCACACACACTGTTTCTTTCTTTCTTCCTTCCTTTATACAGAAACTCAGAACTCTTCTCTCTTGTTCTCCAAGAAACCCCCATTGAAGAAGAAGAAGATGGCCTTGGAAGCTCTGAATTCTCCCACCGCCGCCACCCCTTTCAACTATGAAGACGAAATCGACCGCAAGTACGCCGAGCCGTGGGCTAAGAGGAAGCGCTCCAAAC…
			AG-N01f_037_B21	AgZF1	299-367/470-538	2	711	8e-06	78	CAN61204.1|hypothetical protein [Vitis vinifera]	6e-44	53	AT1G27730.1	STZ, ZAT10 | salt tolerance zinc finger	2e-33	FQ342408	GGGGACTCTACAAACTCTCTATCAATTCACACAAACCCATCAAATGGCTTTGGAAGCTCTAAGTTCTCCGATCTCAGCTGCCCCTTTATCGCACAATGACAGTGCAGAAGACCACTATGTTGAGCTGTGGGCAAAGAGTAAGCGGTCTAAGCGTCCCCGTCTCGACAATCCTCCGACTGAAGAAGAGTACCTGGCTCTCTGTCTCCTCATGCTAGGAGGTCAAGGTAGTGGTGGTGCCACCACAACCACAAACACCAAAAACCAACCATGTCCCACCATGCCATCACAAACTCTCCCTTACAAGTGCACCCTCTGTCACAAAGCCTTTCCGTCTTACCAAGCCCTAGGTGGACACAAGGCCAGTCACCGGAAGCCCGTTGGACTGGAAGACCAATGCTC…
			AG-R01f_033_M17	AgZF9	67-135/205-273	1	643	0.0001	60	BAA21923.1|ZPT2-14 [Petunia x hybrida]	9e-41	71	AT5G59820.1	RHL41, ZAT12 | C2H2-type zinc finger family protein	4e-29	FQ350500	GGGGGCTTGATGCTTCTATCCAAAGTTGGCCAAATTGACGTAGCCAAAAACCCACGTACACGTGCTTTTGTCTGCAAGACATGCGACCGGCAGTTCCCGTCGTTCCAAGCCCTGGGAGGGCACCGGGCGAGCCACAAGAAGCCGAGGCTGATGGCCGGGGACCTATTCCACCACACGCCGACCTCGCCGGCGAAGCCAAAGACGCACGAGTGCTCCGTATGCGGGCTCGAGTTCGCCATCGGACAAGCGCTCGGGGGCCACATGAGGAGGCACAGGGCTGTCATGACCGAAGGCTTGCTGATTGATCATCGGCGTTCTGTGCAGGCCATGCCGGTGATGAAGAAATCGAGTAGTAAAAGGGTGTTGTGCTTGGATTTGAATTTGGTGCCGGTGGAGAAT…
			AGCL3603Contig1	AgZF10	88-156/283-351	1	791	0.0002	69	CAN74052.1| hypothetical protein [Vitis vinifera]	5e-33	52	AT5G56200.1	C2H2 type zinc finger transcription factor family	9e-28	FQ332812, FQ338622	AGATCAAATTTGTAGACTTGGAAGCACTGAGAGATGGTGGTGTTCAGAGTAAGAAGCAGACTATTCCTGTGACACCCAATAGGTACATATGCTGTGTTTGCAATAAATCATTCCCATCTCACCAAGCTCTGGGGGGTCACAAATCCAGCCACAACAAATTGAAGTACATCCAGACGACAGTGAATGAATCAGTATCAGCGGACGACTCAGCTGCCGAGGATTGCGGTGGACATTATGCCGAACCCACTACCCAAGTGGATGAAGCTACAGCGGGCACGCACCAATGCAAGATTTGCGACAAGACCTTCCCAACGGGTCAGGCACTTGGGGGTCACAAGAGATGCCACTGGACGGCCGGCCCTGTGGAATTGCAATCCAGTACTCAAGCAACATCTCCTG…
			AG-R01f_017_M01	AgZF11	370-438	1	500	0.0003	69	CAN61394.1|hypothetical protein [Vitis vinifera]	7e-31	58	AT5G67450.1	AZF1, ZF1 | zinc-finger protein 1	7e-18	FQ352064	GGGGCACTCTCAAACCGATCAACAAACATCAAAAGATTCTCTCCGAGTGTTTTAGCCGCTAACTACTACTCGATCCTAAGAAGCGAACACATGGCTCTTGAAGCTCTCAACTCTCCGACCGCAGCCGCCCCTTCATTCCACTTCAACGACGCCGACCTCCACTGCCTAGACACATGGACCAAGCGCAAGCGTTCAAAGCGTCAGCGTTTTGAAAGCGCTCCCACCGAGGAAGAGTACCTCGCTCTCTGCCTCAGCATGCGCGCTCGTGGCGGCTGATCATCCACCGCCACCGCTACCTCAAAGCGCTACTACTCTCCAAATCGAAATTTGGCACCCGAAGAAGCGTCAGGTACACCCGCCAAGCTCGTCTACCAGTGCGCTGTTTGCAACTAGTGTTTC…
			AG-N01f_039_K14	AgZF12	174-242/330-398	3	706	0.0002	60	CAI77630.1|putative Cys2-His2 zinc finger transcription factor [Juglans regia]	1e-54	71	AT2G37430.1	C2H2 and C2HC zinc fingers superfamily protein	4e-34	FQ342193	GGGGACCGGTAGATTGCTTTCCCAGACCATTTACCTCAACAAAGCTAAACAAACCTACGTACGTAGCAATGAAGAGAACGAGAGATCAGAGCTTCGACATGGCAAATTGTCTAATGTTTCTGTCTCACGGCCTACAGACCGAGCCGAAAAAGAGTTCGCCGGTTTCTTCTGTCTTTGAGTGCAAGACATGTAATCGGCAATTCTCGTCGTTCCAAGCGCTGGGCGGCCACCGAGCCAGCCACAATAGAACGAGATTAACGGGGGAAGAACAAGAGCAGAGAGACCGGACCAAACTCCAAGGCTCTGCTGCAGGGAACAAACCGAAGATGCATGAGTGCTCGATCTGTGGCCTGGAGTTTGCAATGGGGCAAGCTTTGGGCGGGCATATGAGGCGGCATA…
			AGCL2076Contig1	AgZF13	194-262/347-415	2	755	0.001	56	EEE88517.1|predicted protein [Populus trichocarpa]	5e-42	64	AT2G37430.1	C2H2 and C2HC zinc fingers superfamily protein	2e-25	FQ340306, FQ349270, FQ347081	GTTTCATTCAAATTTTCCAACAGATCGACAAAACCAACCTTTTTTGATTTCACACGTACCATCATGAAGAGAAGCACGACAGGAAGAGAGCACGACAGCATGAGCACCATGGCGAACTACCTGATGCTGCTCTCTCGCGGGGGAGAAATGGACGTTTTCTCCAACTCTAGATCTCCTACCCGTGTCTTTGAGTGCAAGACGTGTAGCCGGCAATTCCAGTCGTTCCAAGCGCTCGGCGGCCACCGAGCGAGTCACAAGAAGCCGAGGTTGATGGGGGGAGACGGAAGTCTTGATTCACAGTCGTCGTCGTCGCATGGCTCCCCGACCAAACCGAAATCCCACGAGTGCTCCATCTGCGGCCTAGAGTTCGCGATCGGGCAGGCTTTGGGCGGTCACATG…
			AG-N01f_024_H02	AgZF14	4-072	1	468	0.007	56	CAN61204.1|hypothetical protein [Vitis vinifera]	4e-20	59	AT1G27730.1	STZ, ZAT10 | salt tolerance zinc finger	1e-17	FQ343607	GGGCACGAGTGCACCATCTGCCACAAGACGTTCCCGACCGGCCAGGCCTTGGGGGGTCACAAGCGCTGCCACTACGACGGTGGGAATAGCAATACCAACAGCAGCGTGACCTTCTCGGAGGGTGGTGGCTCGAGCCACAGCCAGAGCCACCGTGGGTTCGACCTGAACCTGCCGGCCTTGCCGGAGTTCTTGTCCGACAAGAAAATTCATCGGCTTTCGGTAGTGGAGCAAGAGGTGGAGTCTCCTCTGCCAACAAAGAAGCCCCGTTTGTTCTTGATGGATTCCTCGCAAGACTGATTTCTAGATGACCAGCTGAATCACAAAGCTTTCAATTAATTTTTTTTTTTTTTTTTTTTTTCTTTCTTTACAATAGCCATGATTGTTTTCGTTTTAGGCTTA…
			AG-R01f_003_B15	AgZF15	158-226	2	576	0.009	56	BAA05079.1|zinc-finger protein [Petunia x hybrida]	8e-13	41	AT3G19580.2	AZF2, ZF2 | zinc-finger protein 2	3e-14	FQ353453	GGGGACTCCCAAACCGTTCAACAAAAATCAAAAGATTCTCTCCGAGTGTTTTAGCCGCTAACTACTACAGATCCGAAGAAGCGAACACATGGCTCTTGAAGCTCTCAACTCTCCGACCGCAGCCGCCCCTTCATTCCCCTTCGACGACGCCAACCTCCACGAGTGCTCCATCTGCCACAAGTCCTTCCCTACCGGACAGGCCTTGGGTGGACACAAGCGTTGTCACTACGAAGGCGGCAGCGGCGGCGTGAGCAGCGTCGTAACAACCTCAGAAGGTGTAGGCTCCACCCACACCTACAGCCACAGCCACAACAACAACCACCTTCACTTCGACCTGAACCTCCCTGCCTTGCCGGAGTTCCCGCCTAAAATCTTCACCTCCGGGGAAGACGAAGTCGA…
			AG-N01f_026_J12	AgZF16	60-128	3	534	0.018	43	CAN66783.1| hypothetical protein [Vitis vinifera]	1e-45	60	AT4G16610.1	C2H2-like zinc finger protein	3e-22	FQ343404	GGGGGAGCAAAAGCTTCCATCTTAAACTCGCTCTGTTCTGCTCTGTGCCAATGGAGAGGCACAGATGCAAGCTCTGCTCCAGGACTTTTGCTAATGGCAGAGCTTTGGGTGGTCACATGAAGGCTCATTTGGCCACCCTGCCTCTTCCTCCAAAGCCGCAGCAACTCGCTGACCGTACCGAGTCTGCTTCCTCTTCATCTTCTTCTTCAGGTGAGGAAGAAAGCAACGGAGAAGCAGAGGAAAAGGCTTTGGTTTATGGGTTGAGAGAGAACCCCAAGAAAAGTTTCAGACTTGCAGATCCCGAGTTCTCTTTCGCAGTTGATGCTGGGTCTGTGGTCCAGGACAGAGAGAGCGAGACCGAGTCAAAGAACCCAACTCGCCGGCGATCCAAGCGGAATC…
			AGCL1942Contig1	AgZF17	353-421	2	954	0.038	47	CAN74885.1|hypothetical protein [Vitis vinifera]	3e-48	47	AT5G10970.1	C2H2 and C2HC zinc fingers superfamily protein	3e-26	FQ343051, FQ339859, FQ355008	GAAGGACCTTTTATCCTTTTTATTTCAAAATCCACCAAGAAAAAGAGGTATTCTGCAATGGAGCCAACAAAGAGTACTGAGCCCTGTCTGTCTAATAGTACTCCTCCAAGCATCTTCTATGCTCCAGAGGTTCCCCCATTTCCAAACACACCACTGCAAAACGGGGAAGAAAACAAGCAGGGAGTTGTTGAAGAAGATGAAGGAGAAACAGAGACAGAGCCAGAGCCAGAGGCTGATGTCCTGTTAGATCTAAATCTCTCTACAGAGCTCAATCTCATAGGTTGCTTGGAGGTGGGTTCATCTCAAGCCCCAGAAACCCCACAAGCTTCTTCTGCAGAGCCACGAGTTTTTTCATGCAACTTCTGTCAAAGAAAATTCTACAGCTCACAAGCACTTGGA…
			AGCL906Contig1	AgZF18	676-744	1	925	0.065	47	CAN72502.1| hypothetical protein [Vitis vinifera]	1e-27	56	AT1G67030.1	ZFP6 | zinc finger protein 6	3e-24	FQ341188, FQ348204, FQ354575, FQ332198, FQ330093	GCAGTTAACAATTTGGGTAAAAATTAATCATCATTAATTTTTTACGTGACAGTAAAAAACATTGTGTTACTTTTTGATGGGTAAAAAGTCTGAGAGTGATCGATGCAGCAAAGTATGAAAGCTCTTATACTGGGAACATGTATTCAAAGCATCGTCCATAATTTAAGGCAGTAATAGAGTGCTACTATATATATATATATATAAGTATATAGATCGAATGGGAAACCCCACATAGTTTTCTTGTCCAGGGTTCTTCCTGATATTAGGTGCTTTCTTCTCCTTGGGATTTTCGCAACTAAACACTCTTTTTCTTGTTCCTGTTCTTCCAGGTATCCCTCAAATGATTAGTCTCTCCAATACAGTGTCCAAACTTTTTATGCTATATAACTAGCTGATCTC…
			AGCL1015Contig1	AgZF19	256-324	1	736	0.069	52	CAN72262.1|hypothetical protein [Vitis vinifera]	2e-38	60	AT5G06070.1	RBE, RAB | C2H2 and C2HC zinc fingers superfamily protein	4e-21	FQ346629, FQ333099, FQ329357, FQ355563, FQ346311	GGAGAGAATTAAAACCCTATTCCCTTTCTTTTCTTTTCATTTTTTTTTATATATATATATATGTCTTGGCTTAATTAATTCTTGGCTGGTGGAAGAAGAATGATGGAGGAAGCTCCGTATTGGATGTGGATGAAGAGGAAACAAGTCTTACAGTCGCATTCTTCAGTACCATCAAACAACTCATGGGAAGAGAAGGCGTTTGCGGAAGACGCGGCTGGGGATCTTGGGGATGCGTATGGCCTCCAAGATCTTATTCTTGTAATTTTTGTAATAGAGAATTCAGGTCTGCCCAAGCCTTAGGTGGTCACATGAACGTCCATAGAAGGGATAGAGCGAGGCTCAAACAATCTCTAAGCCCCATCAATGAAGCCCTCCATCATCACAATCACTCTAGCCCTA…
			AG-R01f_007_P02	AgZF20	251-319	2	625	0.094	47	CAN72502.1|hypothetical protein [Vitis vinifera]	8e-49	65	AT1G68360.1	C2H2 and C2HC zinc fingers superfamily protein	9e-27	FQ353039	GGGGATCCTCATTTGAGTCATTGCCCATCTCTCTCTCTCTCTCTCTCTTTCTCTTACAGACACACACACACACATGGCAGAGCTAGACTACCAAAGTACTAAACCAAGCAATAATACTTCCACCACCACAACCACACGCTTAAAGCTCTTTGGCTTCAACGTCCATGAAGATGAAGAACCCGTAGACTCCGCCAAGACCCCATCTGGGTCACCGGATTCGAACTCTTTCCCTCCCTCCGGTGACCGGAAATACGAGTGCCAGTACTGCTGCCGAGAGTTTGCCAACTCACAAGCCCTCGGTGGCCACCAAAACGCTCACAAGAAAGAGCGACAACAGCTCAAGCGGGCCCAGCTCCAAGCCACCCGAAACGCCGCCGTCGCGTACGTTCGCAACCCCAT…
C3H	SOM	>AT1G03790.1/Ath010165 (125-148)	AGCL2835Contig1	AgC3H1	21-80	3	1338	0.0003	66	CAN68018.1|hypothetical protein [Vitis vinifera]	1e-117	57	AT2G40140.2	CZF1, ZFAR1, SZF2, ATSZF2 | zinc finger (CCCH-type) family protein	4e-70	FQ358547, FQ357907	CGTGGGCGGTGTTGAAGTAGTAGGCATCGGCAAAGATGACGAACTGAGAGCCAATGGACTCATCATTGTCATGTCTAGTGCGCCAGAGGAATGAGACTTTGGCGAAGGCATAGCTGAACCTGTGGAAGCATACAAGGGGCGCAATTCTTCACGCTTGTGAGCAAAGAAGCAGACTTTGCGCGAGCACCCCATCTCATCCTTGCAAAGCCGAGTTCGGTATTGGGCAGGATGAAGCCAGGACTCAAAAACACCATGTGCATACTCACAAGTATCCCCCTTTTGGCATGTCCCTTTTCGGAACTCAGGGCAAGGAACACAGCTATAGGGG
			AGCL1116Contig1	AgC3H2	436-504	1	666	0.0005	70	CAN83255.1| hypothetical protein [Vitis vinifera]	6e-86	73	AT2G19810.1	CCCH-type zinc finger family protein	1e-76	FQ341137, FQ353709, FQ340144, AG-R01f_040_L21	GATATCTGTAAAGTGAAAACCAAAACCCGTTCGAAATGATGATTGGAAATCCGACGATCCGAATCCATCCGACGATCCAAATCTCTCAGTTGGACTGGGACCCATTTGAAGATCCGACGCCTGGAATGGCGTCTCCATTCTCCCCAACTAGCCCCTCCGTCAACTTTAATGGCAATGCTGGTGCCGGAGACTACTCCCTTCTCCTGGACTCGTTAACGGCCCTCCACCGTTACCTGCCGTCGAACCAGTCGGACTTAGTGACCGAGGAGTCCGAGGTTCCCATGGCCGCCTTCTCAAGCGACGATTTCCGCATGTACGAGTTCAAGGTCCGGAGGTGCGCTCGTGCAAGGTCGCACGACTGGACAGAGTGTCCGTACGCCCATCCGGGCGAGAAGGCTC…
			AG-R01f_039_J14	AgC3H3	123-188	3	419	6.0	43	CAO23387.1| unnamed protein product [Vitis vinifera]	1e-20	69	AT5G06770.1	KH domain-containing protein / zinc finger (CCCH type) family protein	1e-20	FQ360797	GGGAGATTAAGGAAGCAAGTGCAATGGTGAGACAACTAATCGTGACCGTTTCAGTGACCGGCCCTCCAAAATCCCATGGAATGCCTGGGGCTGCGGCTCCACCAGGAAGCAACTATAAGACTAAGCTGTGTGAAAATTTTGCTAAAGGATCCTGCACTTTTGGAGAAAGATGTCACTTTGCTCATGGTGGTGCTGAATTGCGCAAGGCAGGAGTTTGAAGACTTAATTTGTGGCTTTCCCTTCATGATTAGTTCATGGCATTAGTTGTTATGCAGTGTTGTATTAGTGGGAGGTCTGTTTGGATTGTCGTTATGCAATTAATATAACGTAGTGGATTTGATGAGATTATGACATCTGAGATTTTGTGATTCTTGGTTATTTCGAAAAACTATCATAGGC…
DBB	STH	>AT2G31380.1/Ath025492 (4-43)	AG-N01f_040_C08	AgDBB1	554-673	2	723	1e-15	92	ACA24496.1|putative transcription factor [Cucumis sativus]	3e-26	95	AT2G31380.1	STH | salt tolerance homologue	2e-29	FQ342151	GGGGACCAATCACTTCACCTTCTCCTTCTGTATCCTCCTCTCTCACATCCTTCTTAATTTATTTCTCAACGACTTTTCTTCCTCTATCTTCTCCAATCTTCTCTTCCTCTCTCTTCCTGCTAGACCACTTTCACCATGCTTCGCCTAACTTTTGGAGTTTAGCTCAGGATTCTGTTAAAGGGTTTTGAGTAGTTTCCCAGGAAGAAAAAAAGGGGACCCTTTATAGATTAGATTAGCAGGGTCACTTCGTCTCACATTTTCTTCGAAATTTTGTCGGTTTAGCACCACGTGCAGTTTTTCTGACGCTGTTACAGTGTTTCTGGCTCTATAACAACGTTTCTCTATCTGGGTGGCGCTTGAATCTTTGAAAGAATCTCTCTCTGTGTCTCTGTGTCTCTG…
			AGCL1237Contig1	AgDBB2	57-170/210-308	3	892	4e-09	71	EEE86964.1|predicted protein [Populus trichocarpa]	9e-98	79	AT4G38960.1	B-box type zinc finger family protein	8e-80	FQ332777, FQ335805, FQ337607	GTATTAACTCTGTTTTTATCNNNATTTTTTTTAAGCAAAATATTGCTATTTGTNNNCAGTTAAATCTTCATCTGTTGTACTTCTGCACAAGGAATGTAACAGACAAAACATAACCCAGAGAAAATGGAAGAACTGTATAAAGAAGGTTGTTGCATGCCATTAGTTGGGTCAACAGGAAAGATGCCTAAGAAACATTTCCAGAAACACCTAGCTCACTTTTTAGGCTCTCTTTCGAAGGATCCCACAGGAACGACGCTTTCAGATTCATGATCAGTGCCATTTGGAACATCCATACCCTGTTCCTGGTTCGTTGAAGCTTGTCCATGTACCCGTTGGGGCCTGGTATTGAGATCAATCATTTGGTTTTCCATCTTGCCATCACCATCAATGTTGTTGTCC…
			AG-R01f_001_N14	AgDBB3	99-215/261-377	3	651	2e-08	64	EEE85965.1|predicted protein [Populus trichocarpa]	6e-53	59	AT4G39070.1	B-box zinc finger family protein	6e-56	FQ341401	GGGGTACAGAGAAAGAAGAAGAGTTGTTGGTAGAAAGAGAATGAAGATCCAGTGCGACGTCTGTGACAAAGAACAGGCCAATGTATTCTGTCCTGCCGATGAAGCCGCTCTTTGCGATGGCTGTGATCACAGCATCCACCACGCAAACAAGCTCGCCAGCCAACACACACGCTTCTCTTTGCGCCATCCATCCTTCAAAGAAGCCCCTCTCTGCGATATCTGTCAGGAGAGGCGAGCCTTTGTTTTCTGCAAAGAAGATAGAGCCATATTTTGTGGAGAATGTGATGTTCCAATCCACAAAGCCAATGAACATACCCAGAAACACAACAGGTTTCTTCTCACAGGTGTTAAGCTCCATGCTTCTTCTTCTTCTTCTTCTTCTTCTTTGTACCCAGATTC…
Dof	OBP2	>AT1G07640.1/Ath030997 (21-76)	AG-R01f_005_O05	AgDof1	203-352	2	554	1e-23	90	CAN60303.1|hypothetical protein [Vitis vinifera]	4e-57	62	AT2G37590.1	ATDOF2.4, DOF2.4 | DNA binding with one finger 2.4	1e-45	FQ353223	GGGGATGGTTTTCTCATCTGTTCCAGTCTTTTTAGATGCTCACAATTGGCAGCAGCAACCAAATCATCAACAAGGAAGTGATGACAATCAAAACCCACTGCTCCCACCACCCCATCATGCTGGCGGTGGTGCTGGCTCAATCCGGCCTGGTTCAATGGCTGATCGAGCCAGGTTAGCCAAAATACCCCAGCCAGAGGCAGCTCTGAAGTGTCCCCGGTGTGATTCCACCAATACAAAGTTTTGCTACTTCAATAATTACAACCTTGGTCAGCCCCGTCACTTCTGCAAGACATGTCGGCGTTACTGGACTAGAGGGGGTGCCCTTAGGAATGTTCCTGTGGGAGGCGGTTGCCGTAAAAACAAGAAGAGCAAAAGCAGCCGGAATAAATCTCCGGCTGC…
EIL	EIL1	>AT2G27050.1/Ath024966 (49-431)	AG-R01f_016_J21	AgEIL1	7-573	1	599	2e-90	84	AAL76272.1|AF467784_1transcription factor EIL1 [Vigna radiata]	7e-95	88	AT3G20770.1	EIN3, AtEIN3 | Ethylene insensitive 3 family protein	e-104	FQ352176	GGGATGGCGAAGCAGCGACAGTCCCAAGAACAGGCAAGGAGGAAGAAGATGTCCAGGGCACAAGATGGAATCTTGAAATACATGTTGAAGATGATGGAAGTTTGTAAAGCCCAAGGCTTTGTTTACGGAATTATTCCGGAAAAGGGAAAACCGGTGACTGGGGCATCCGACAATCTTCGTGAGTGGTGGAAGGATAAAGTCAGGTTTGATCGTAACGGTCCGGCTGCCATAGCCAAGTACCAAGCAGACAATGCGATCCCGGGCAAGAATGATGGGTGTGGTTCAATTGGTCCAACCCCGCACACGTTGCAGGAGCTTCAAGACACTACCCTTGGTTCCCTCTTGTCAGCACTCATGCAGCATTGCGACCCCCCTCAGAGGCGGTTTCCTTTAGAGAAA…
			AG-N01f_032_K02	AgEIL2	462-617	3	617	4e-19	88	EEE86796.1|ethylene-insensitive 3a [Populus trichocarpa]	6e-30	69	AT3G20770.1	EIN3, AtEIN3 | Ethylene insensitive 3 family protein	2e-34	FQ342816	GGGGACCCAACACTTTCACATTCACCCCCACCCCCTCCCTCCAATATACCCGCACGAGGATAATGCTCCCTCGCTTTCTCTCCGTGAAAGCTGAAAGCTTTATGTTCTAAAGATTTGACTCTGCAGCTACTGGAGGAAAATAGCAGCAAGACCCAGAAGACCAATCTCTTGTTTTTCCAGGTGTAAAAGGTCGTTCGAATTGAGTAATTTCTGAGTTATACATACCAGTTTATAGTGCTAACAGGTGATAGGAGGAGAGGGTAGTTTGAGAATCCCATCTGAGATCCTTGTGAATTTGGGGTTTTTTTGGGGAAAAAAAGATGATGATGTTCGATGAGATGGGGCTTTGTTGTGATATGGACTTCATATCTGCCCCTCTTGGGGAAGGAGATGTGGCTG…
ERF	CBF2, DREB1C, FTQ4, ATCBF2	>AT4G25470.1/Ath019685 (50-99)	AGCL1470Contig1	AgERF1	21-167	3	597	5e-18	77	ABQ62973.1|TINY-like protein [Populus trichocarpa]	4e-44	60	AT2G44940.1	Integrase-type DNA-binding superfamily protein	1e-49	FQ360148, FQ359797, FQ359053	TACCGCGGCGTGAGAATGCGTAACTGGGGCAAATGGGTGTCGGAAATCCGCGAGCCAAGGAAGAAATCCAGGATATGGCTTGGGACATACCCTACAGCAGAAATGGCAGCTCGAGCTCATGATGTAGCTGCTCTAGCAATCAAAGGCCACTCTGCTTACCTGAATTTCCCCGAATTGGTCCAAGAGCTCCCCCGGCCGATCAGCACTGCTCCCAAGGACATCCAGGCCGCCGCCGCCAAGGCGGCTGCCGCCACATTTCTAGAGTCCAGACAATGTGAAGTCGAGCCAGCCGAGCCAATTCCTGTCTCGGATGATACATCAACCACGCAAGAATCGACGGGCTTGCGTTCGACCGATGATGACGCATTGTTTGACCTACCGGATCTTTTTACCGACCGC…
			AG-N01f_044_N13	AgERF2	152-301	2	812	5e-18	72	ABO48368.1|TINY-like protein 1 [Populus trichocarpa]	2e-43	59	AT5G11590.1	TINY2 | Integrase-type DNA-binding superfamily protein	2e-44	FQ341698	GGGGGCAACAGCAACAATGGCAGAAGCAAACAATTCAGAAGCTGCAAGCAGCAGCAGCTCATCCACATCTTCACCCTTTTCATCCCACTCGGTCTCTAAATCCCCAGAGCAGAGAGGAGGCAAGAGACCAAGAGAGTGTAGCAAACACCCGGTCTACCGGGGCGTCCGAATGCGCAGCTGGGGCAAGTGGGTGTCCGAAATCCGCGAGCCCCGCAAGAAATCCCGTATCTGGCTTGGCACATTTTCAACGCCAGAAATGGCTGCAAGAGCACACGACGTCGCTGCACTGAGCATCAAAGGTGACTCGGCGGTGCTCAACTTTCCTGAGCTCGCTCCTCTGCTTCCTCGACCACTATCAGCAACGCCACCACACATTCAGGCTGCTGCGGCTAAAGCAGC…
			AGCL121Contig1	AgERF3	761-907	2	1888	4e-14	61	CAE54591.1| ethylene transcription factor [Fagus sylvatica]	4e-152	72	AT1G53910.2	RAP2.12 | related to AP2 12	5e-70	FQ334007, FQ333726, FQ330081, FQ335147, FQ344871, FQ346671, FQ338561, FQ340629, FQ331212, FQ335187	ACAANTCCAAAAATCGATGGCCTCTGGTNNNNGAACCAAGACGCAAACAAACACCAAAGTTGACATTCACGAGGTTCTAGTATTTTATCACAGATCACACACACCATCAGTACAAAGATCAAATCCAGAATTCCAAATTCAAGGTTTCAAGGTAAAAAGGAACCTAAATACCTATATACTCCCCATACAACAGTAAGCTACTTCAACACATCATCCATGAAAAGCCTCAACGAATGCTCATATTGTCATCTTCATCGCAGACGACATCCATTCATGTAGCCTTATTTACATAACTAGCAAGCATGGGAAAAGTTTGCTCAGTAAACTCCCCCAGCCATGGCAGGCAAGTCATCGAAGCTCCAAAGATCCATCGAGTTTCCACCATCCTGAGTTGTGCTT…
			AGCL230Contig2	AgERF4	335-484	2	796	8e-14	60	CAN69221.1| hypothetical protein [Vitis vinifera]	2e-40	44	AT3G16770.1	RAP2.3, ATEBP, ERF72, EBP | ethylene-responsive element binding protein	4e-31	FQ346493, FQ354249, FQ337122, FQ339072, FQ330891, FQ337449, FQ355298, FQ354090, FQ353766, FQ335691, FQ345302FQ337125,	TTNNNNNNTTACATGANNNNTCTATTCCTTTAATACNNNNNCTTCAGTTGTTGCTGGCNNNNANTCACCAGGTCGTCCANNNNNCAGAGGTCCGCCGACTCAAACTCCGCGCTTCCAACGAGCGAACACGGCTGCTGTTCAGGCTCCAAACCCAGAAACGATTCCAAGCTCGAGAATGACTCTTTCAGCTCAAATTCACTCGCCGCCTCGTTCTTGCAAGGGTAGCCCGTGTATGGCGGTGGTGGCTCTGTGGTCTGGAAACTCGGCTCGGTTAACTCGGGAACCGTGCACCTCTTCTTAGCCGGCGGCGCATCGAGAGCCGTAGCCGTAGCCGGAGCCGGAGCCGTAGCCGGATGGGGTTGCGTGACAAAGTTGAGCTTGGCTTTGTCGCCTCGGATT…
			AGCL1047Contig1	AgERF5	366-515	3	1188	1e-13	60	BAD01556.1|ERF-like protein [Cucumis melo]	5e-62	50	AT2G47520.1	HRE2 | Integrase-type DNA-binding superfamily protein	6e-33	FQ349102, FQ356371, FQ347339, FQ355418, FQ346363	ATCCTGTTTCCCGAGTCTCTCTTAAACCCTCTTGTCATCATCTTCATTACAACAACAACCCTCTCATTTTCATTTTCATTTTCATTTTCAAAACCCTCTCATACTCATAGACACAAATAGTTAGGCTTTAAGAATGTGTGGCGGTGCTATCCTCGCTAATCTCATTCCTCCTCGCCAACATGGCCAACGTGCCGCTGCCTCTGATCTCTGGCCCAACCCTAAGTTCGACCCCTTCAAGTCAAATCTGAGCCGACTCGGCCATGCTGATCCAGTCCCCCTTAAACGACCCCAGCCACCTTCAGTTGATGTGCGCGAAGAAGCAGGGAAGCCAGCAAAGAGGCAAAGGAAGAACCTGTACAGAGGGATTCGGCAGCGCCCGTGGGGAAAATGGGCCGCAGA…
			AGCL1442Contig1	AgERF6	172-318	1	651	2e-13	61	AAV66332.1|ethylene response factor 1 [Cucumis sativus]	1e-31	47	AT1G28370.1	ERF11, ATERF11 | ERF domain protein 11	2e-25	FQ331306, FQ329231, FQ337410, FQ353553	GCGAGACAGGCCTTTGCCAATTGCCATCTCTTTCTCTATATTTCCCACTCAAACTACGCAGTTAAAGCGAAGGAAGCTAAAAGAAAAAAGAATAGTTATATATGGCACCGAGGGATAAAACGGCCGCCGTTAAAGGTAACGGCAACGGTAACGTGAAGGAGGTGCATTTTAGGGGAGTGAGGAAGAGGCCATGGGGGAGATACGCCGCGGAGATCAGAGACCCCGGCAAGAAGAGCCGCGTTTGGCTGGGCACCTTCGACACGGCTGAGGAAGCCGCTCGCGCCTACGACACAGCCGCCATAGAGTTCCGCGGCTCCAAGGCCAAGACCAACTTCCCTTCGCCCTCTGAGAACGCCAACAAGAAGAATAATAGTGATAATAACAAGAATATTTGCAGTA…
			AGCL230Contig1	AgERF7	288-437	3	616	2e-13	60	AAX07460.1|ethylene-responsive element binding protein ERF6 [Gossypium hirsutum]	2e-27	49	AT3G16770.1	RAP2.3, ATEBP, ERF72, EBP | ethylene-responsive element binding protein	2e-28	FQ343015, FQ360392	ATTAACACATTATGCGCACCTCTCTTTAATGAGACCCTATTTTCTTCTCTCTCTCTCTCTCTAAGCGGAAAACATGTGTGGCGGTGCTATCATTTCCGACTTCGTGGATATAAGGCCTGGCCGGAACCTGTCGCCTGAGGAGCTCTGGTCCGAGCTTGACACCGTCTCTGCTGACTTCCTTGGCTTCGACTCTTATCCAAACCAGTTTAGCTACAAGGTCCCTCAAAAGCCCAAGCAACTCAACAAAGAGAAGGAGAAGAAGAGTCAGAAAAGTCGCAAGAACGTGTACAGAGGGATCAGACAAAGGCCATGGGGAAAATGGGCCGCTGAGATCAGAGACCCACATAAAGGTGCCCGAGTCTGGCTTGGTACCTACAACACAGCCGAAGAAGCGGCACG…
			AG-N01f_038_C02	AgERF8	192-338	3	652	8e-13	59	ABU84809.1|putative dehydration-responsive element binding protein [Broussonetia papyrifera]	2e-56	70	AT1G19210.1	Integrase-type DNA-binding superfamily protein	4e-53	FQ342334	GGGGGACACCAAGCGAAGCGAAGAGAAAAATACTCAAGGTCCGGTTTGCGAGATTCAATTCGAGTTTGTCTTGGAATTGTCCAAGCCACATACAAATCTCAAAAACCAAAAACAAAGAACCAAGTTTATTTCAGTGTCGGCAAATGGTGAAGCAGACGAGTGAGAAGCCCGCAGTGCAAAGCGATTCCAGGTACAAAGGTGTCCGGAAGCGCAAGTGGGGCAAATGGGTGTCCGAAATTCGGCTACCCAATAGCCGGGAGAGGATTTGGTTGGGCTCGTATGATTCGGCCGAGAAGGCGGCGCGTGCCTTCGACGCGGCGCTTTTTTGCCTGCGTGGCCGCACGGCCAAGTTCAATTTCCCCGACAACCCGCCGGAAATCTCCGGTGGGCGCTCGCTCA…
			AG-N01f_032_L17	AgERF9	77-223	2	555	9e-13	57	CAO21300.1|unnamed protein product [Vitis vinifera]	2e-40	59	AT5G53290.1	CRF3 | cytokinin response factor 3	9e-30	FQ342802	GGGGCCGAAGCAGGACCCTGCAGCTAAAAAGAGACCGTTGAGATCGCCTGGGTCAGAAGCCAGTCGCCGGAAAAAGTTCAGAGGTGTCCGGCAGAGGCCTTGGGGTCGCTGGGCGGCCGAGATCCGAGACCCGAACCGCCGCAAACGGGTCTGGCTGGGAACCTTCGACACGGCCGAGGAAGCTGCCTCTATGTATGACAAAGCAGCGGTCAAGCTCAAGGGTCCCAACGCCGTCACGAACTTCCGTAACTCCGTTATGACGGAAACGTCGGTTTCGGTCGACGTTGAGAGTCCCAAGGAAAGCTCCGCCATGTCTGAGGCAGCTGCTTCCTCACCCACTTCGGTCCTCCGCTATGACGAGTCACCGACATCGTTTGACGGCTTCTGTTACGGGGACAT…
			AG-R01f_037_M02	AgERF10	278-424	2	576	1e-12	61	EEE79619.1| AP2/ERF domain-containing transcription factor [Populus trichocarpa]	5e-46	70	AT5G13330.1	Rap2.6L | related to AP2 6l	5e-41	FQ360974	GGGGGTGGATCGGAGGCATGGAAAGCGGCCACTTCCTTCGGAAGCATCGGAGGAGAAAGAGAAAGAGCATCATGACTTCCCAGATTATGCATCTTCTTGGTCAGAAACCGACATGTCCGCCATGGTTACTGCTCTCTCTCAGGTTATAGGAAAAATTGATGATAAGCCAACGCCGGTGCAGTCAACCCCATTAACCATCCCAGGGAGTACTGCGGTGAAAGAAGAACCTGACTCATCTCAACCGGTGCAAGATCAAGAGAACGCAAGGAAACGACACTACAGAGGAGTAAGACAAAGACCATGGGGAAAATGGGCAGCCGAAATACGTGACCCAAGAAAAGCAGCTCGAGTCTGGCTCGGCACATTTGACACAGCTGAGGATGCAGCCATGGCATACGA…
			AGCL829Contig1	AgERF11	586-735	1	829	7e-12	58	NP_568679.1|ERF5 (ETHYLENE RESPONSIVE ELEMENT BINDING FACTOR 5); DNA binding / transcription activator/ transcription factor [Arabidopsis thaliana]	7e-43	57	AT5G47230.1	ERF5, ATERF-5, ATERF5 | ethylene responsive element binding factor 5	5e-47	FQ334043, FQ351177, FQ349910, FQ347216, FQ339989, FQ339942	ACATTCAAAAAAAAAAACCTTCTTTCTCTTCTCCTGCCTTGATCAACAACCTACACATAACGTATTCATGGCCACCCCATTCCAACAAGTTTCCTCCGCTCTCGAGCTTATCAAGCTTCACTTGCTCGGTGACCTCTCTCCCCTCGGGACCCCTGCTTCTGCTTCCCACTCTCACTCTCAATCCCTCTCAGACTCTCTCTGTTCCCGAACTTCAAGTTCCGCCTCTTCCACGGCCATCCCAGATCCTTTCAGCACCTCCGACAACCTCTTCGACTTCGACTTCACCTTCCCCACCGATTTCTTCCAATTCCAAGTGAACCCAGAAATCATCGACCTCACTACGTCCAAATCCCTCTCCCAAAGCTTCTTTGAATCTGAAGCCAAATCTAATCCTTCAGT…
			AGCL230Contig2	AgERF12	6-146	3	745	2e-11	59	AAV85777.1| EREB1 transcription factor [Gossypium hirsutum]	3e-27	45	AT3G16770.1	RAP2.3, ATEBP, ERF72, EBP | ethylene-responsive element binding protein	2e-19	FQ346493, FQ354249, FQ337122, FQ339072, FQ330891, FQ337449, FQ355298, FQ354090, FQ353766, FQ335691, FQ337125, FQ345302	TTNNNNNNTTACATGANNNNTCTATTCCTTTAATACNNNNNCTTCAGTTGTTGCTGGCNNNNANTCACCAGGTCGTCCANNNNNCAGAGGTCCGCCGACTCAAACTCCGCGCTTCCAACGAGCGAACACGGCTGCTGTTCAGGCTCCAAACCCAGAAACGATTCCAAGCTCGAGAATGACTCTTTCAGCTCAAATTCACTCGCCGCCTCGTTCTTGCAAGGGTAGCCCGTGTATGGCGGTGGTGGCTCTGTGGTCTGGAAACTCGGCTCGGTTAACTCGGGAACCGTGCACCTCTTCTTAGCCGGCGGCGCATCGAGAGCCGTAGCCGTAGCCGGAGCCGGAGCCGTAGCCGGATGGGGTTGCGTGACAAAGTTGAGCTTGGCTTTGTCGCCTCGGATT…
			AG-N01f_033_J22	AgERF13	104-250	2	572	2e-11	69	EEE74187.1|AP2/ERF domain-containing transcription factor [Populus trichocarpa]	2e-57	71	AT1G71450.1	Integrase-type DNA-binding superfamily protein	5e-53	FQ337680	GGGGAATGCATTTGCTTCAAACACCGGCCAACAGATATAGCTAGCTCATTGCATGGGAGAGCCAAATAGTTGTAGCAGTAGCCATGGCGCTGCCTCTTCTACCTATAGAGGAGTGCGGAAGAGAAAATGGGGGAAATGGGTGTCTGAAATCCGCGAGCCCGGCAAGAAAGCCAGGATTTGGCTGGGGAGCTTTGAGACACCTGAAATGGCTGCCGCGGCTTACGATGTTGCGGCTCTACACTTTAGAGGACGTGAGGCACGCCTCAATTTTCCAGAATTGGTCAACACCCTTCCACGCCCGGCGAGTTCAGACGCTGATGACATTCGCGTGGCGGCTCACGAGGCGGCCTTGCGGCTAAGATGCCCTGCAGGAACCGCTGAGAACGGCGGTTCCGGCTC…
			AG-N01f_030_L24	AgERF14	420-572	3	645	4e-11	59	ABB89755.1|putative dehydration-responsive element binding protein [Broussonetia papyrifera]	1e-26	47	AT1G78080.1	RAP2.4 | related to AP2 4	1e-18	FQ343049	GGGGGAGAGCCGTCTGAAATCATCTGAAATTGAGAGCCTCCTCACCGACTCCAAGAAGTCCAAGTCTGCTTCTCATTGTGAAGCATCTGAAATCATCACCGAAGGAAATCAAGAACTGGGTTTTGCTTCTGGTGCTCAACAAAGTTGCCATATTCTGGGTTCCGTCGTCTCCTCTCGCAAACCCCGAGAGAGTGTTGGTCTCTCCCTCTCAGCCCAACTCGTTCCCTGAATTTGGCTTCCCATCGAGCACCCACATGTTTTCTCAACAGCAGCAACAGCAGCAAATCGCTGCCATGGCTTCAGCTTCACTCCAAAACCAGAGGCTAAGCCAATGGCAGCACCAGAACCAGCCCCTCGACTTCCTGAGCCCCAAAGCCATTCCAATGAAACATGTAGGCA…
			AG-N01f_033_K21	AgERF15	168-311	3	628	1e-10	73	EEE97067.1| AP2/ERF domain-containing transcription factor [Populus trichocarpa]	9e-30	59	AT5G52020.1	Integrase-type DNA-binding superfamily protein	2e-29	FQ337670	GGGGGTACATGGCCAATAATCCACCTAATTACCCTCTTCCCGCTACTGTACGCTTGGAGGAGACTACACCACGTCATTCTGCGGCCACCGCCACCACGCCCGATGAAACAGCACCCGAACCCGTACAAACTCCAGCCGGGTCATCGGGTTCCCGTGGCAGGCTGAGATATCGGGGAGTGCGGAGCCGGAGCGGCAAATGGGTGTCCGAAATACGCGAGCCGCGTAAAACTACGCGCATTTGGCTCGGTACTTACCCGACTCCAGAGATGGCTGCAGCCGCCTACGACGTGGCGGCGCTGGCCTTGAAAGGCCCCGACACGACCCTCAACTTTCCCAATTCCATTCTCTCGTACCCGAGCCCGGCGTCGACGTCGGCGGCCGATATACAAGCTGCGGCGG…
			AGCL686Contig1	AgERF16	544-693	1	944	1e-10	60	ABO40237.1|ethylene-responsive transcription factor 1A [Medicago truncatula]	1.6e-68	56	AT4G17500.1	ATERF-1, ERF-1 | ethylene responsive element binding factor 1	5e-62	FQ339431, FQ337418, FQ332542, FQ340123, FQ340759, FQ335915	AGAGAGAAATCTTCAACACTCCTCATAAATCTTTCTTCACTCTATAATCCGAAACCGAAATTCCATTTATCGGATACAGAAAAATGTTCGGACAGAGTACAGCCCAGTCCGATTTTGCCCTTCTCGAATCCATTACAAGGCATTTGCTTGGGGAATCCGAGAGTCGGCTCGGTGCTCAAGTACCCGGTTGCGGCAATAACCAGATCTTCTGCCGGAGCTCCAGTTTCGGCAGCTTGTACCCTTGCCTCACCGACACCTGGGGCGAATTGCCGTTGAAGGAGGACGATTCGGAGGACATGGTTCTCTACGGCGTGCTCCGCGACGCCGTCAACGAGGGTTGGGTCCCATCACTCGCTCCGGGATCCACTGAACGTTGCGATTTCGAGTTTTCGAACGCAA…
			AG-R01f_013_H12	AgERF17	487-603	1	604	2e-09	64	EEE84213.1|AP2/ERF domain-containing transcription factor [Populus trichocarpa]	4e-31	49	AT5G51190.1	Integrase-type DNA-binding superfamily protein	2e-26	FQ352481	GGGGACTCAAATTCTTCTTCTTTCTCCTTCCAAACTTTGAATTCCTCTCGCAAACCCGACCACTACTACTCTCAAATGGCATCTTTTGAGGAATCTTCAACCTTAGACCTCATCAGGCAACATCTCCTTAATGATTTTACCTCCATGGAGAGCTTCGTCTCCAATCTCAATCTCTGTTCCTCCGACATCCCCCAAAACCAGCCCACCCAGATTTCGGACCTCAAAAATGGTGAAATCTTTGATTACTTGCTACCAAAAGAAGAACCCATCACCAGTTCTTCCAATTCTTCCGAGCAAACCAAACCTACAACCACCCACTCAACGTCCCCGAGACCTTCCAACTTAAGCCACCGCCGACCGTCCATAAACGTTGCAATACCTCCAACAAAAACAACCTTT…
			AGCL1186Contig1	AgERF18	336-485	3	708	2e-09	50	EEE93838.1| AP2/ERF domain-containing transcription factor [Populus trichocarpa]	1e-73	70	AT3G23240.1	ERF1, ATERF1 | ethylene response factor 1	2e-54	FQ340859, FQ348437, FQ347704, FQ346002	ACACCAACATAAGTTGTCACCAGGCTCCAAGCACCGAAAAAACCAAGTCCAGCCGCTGAATTCCGCCATGGAATCATGTTTGTTTGAGTACCCAAATTCAGAATTCTCACAAGAATCATTCTATGGAGAATCCTTCTCGTGGGATGAGCTTCTTTTCCACCATAATTCCCTTCCCTTCAACCTCAATGACTCCGAGGAAATGCTACTTTTGGATGTCCTGGCAAAGGGGACTAAAGAAGCATGGGAAAGCACCAGTCCCACGTGTGTGGTTAAGGAAGAGGAAGACACTTCAAATCCCAAATTAGAAGAAGTATGCAAGAAAGAGAAGTCCTATAGAGGGGTTCGGCGGCGGCCGTGGGGGAAGTACGCGGCGGAGATAAGGGATTCGACTAGGCACGG…
			AG-N01f_024_P11	AgERF19	348-497	3	676	3e-09	52	EEE84212.1|AP2/ERF domain-containing transcription factor [Populus trichocarpa]	4e-42	51	AT5G07580.1	Integrase-type DNA-binding superfamily protein	2e-38	FQ343546	GGGGATCTACCTTTTTGTTTTTCTCTACGATGGCAACGCCAGATGAATCCTCCGCCCTGGAGCTCATCCGAGAGCACCTTCTCGGAGACTTCACCTCCACGGATTCCTTTATCCACAACCTCTGTGTCGCTACCTCTAAACCCGTTAAACTTGAGCCTCGAAGTCCCCCGTCGGAATCTGAGTCCCACTCTCCCATTTCGGGCCCAAACCGGCATGACCCAGAATTCGAAGCCTCGAGTTTCGAAGAAACAGAACAGTTGCTGAAGAAAGTCAGCCGGTCCGAATCACCTGAGCCGGCTAAAGGGTCCGAGCAGAAGGTGTCGGATTATGGCGGTCTGGGCAGGCACTACAGGGGGGTTCGACGCCGGCCTTGGGGGAAGTTCGCGGCGGAGATCCGTG…
			AG-R01f_023_M04	AgERF20	599-700	2	710	9e-09	61	EEE73492.1|AP2/ERF domain-containing transcription factor [Populus trichocarpa]	7e-32	61	AT5G47230.1	ERF5, ATERF-5, ATERF5 | ethylene responsive element binding factor 5	7e-31	FQ351523	GGGGACACACATTCAAAAAAAAACCTTCTTTCTCTTCTCCTGCCTTGATCAACAACCTACATATAACGTATTCATGGCCACCCCATTCCAACAAGTTTCCTCCGCTCTCGAGCTTATCAAGCTTCACTTGCTCGGTGACCTCTCTCCCCTCGGGACCCCTGCTTCTGCTTCCCACTCTCACTCTCAATCCCTCTCCGACTCTCTCTGTTCCCGAACTTCAAGCTCCGCCTCTTCCATGGCCATCCCAGATCCTTTCAGCACCTCCGACGACCTCTTCGACTTCGACTTCACCTTCCCCACCGATCTCTTCCAATTCCAAGTGAACCCAGAGATCATCGACCTCACTACGCCCAAATCCCTCTCCCAAAGCTTCTTCGAATTTGAAGCCAAGTCTGATCC…
			AG-R01f_020_A24	AgERF21	225-374	3	767	4e-08	54	CAO66371.1|unnamed protein product [Vitis vinifera]	2e-33	61	AT5G47220.1	ATERF2, ATERF-2, ERF2 | ethylene responsive element binding factor 2	7e-19	FQ348149	GGGGAGTCTTGAAAGAAAATAAACAAAGAGATCGATCGAAAGCCATGGGTTTAGCCTCCCAAAGCGAGCTACCGTTCAACGAGAACGATCCGCAAGACATGGTTATATATCAAGTCCTGAACGAGGGCTTGGCTACCAACGGCTCCTCTGCACAGCAAAGGCACCAAACCAATGGGTCGGGCGGCCATCAGCTGGAACCGACGCGGACCATTGGCAAGAAACACTACAGAGGCGTGAGGCGCCGGCCGTGGGGGAAATACGCTGCGGAGATTCGTGACTCGGCTCGACACGGTGCGCGCATATGGCTAGGCACGTTCACAACCGCTGAAGAAGCTGCCATGGCTTATGACAGGGCGGCTTTTAGGATGCGCGGCGCCAAAGCCCTCCTTAACTTCCCGG…
			AG-R01f_027_E13	AgERF22	609-698	3	700	1e-05	53	NP_568679.1|ERF5 (ETHYLENE RESPONSIVE ELEMENT BINDING FACTOR 5); DNA binding / transcription activator/ transcription factor [Arabidopsis thaliana]	1e-22	38	AT5G47230.1	ERF5, ATERF-5, ATERF5 | ethylene responsive element binding factor 5	6e-24	FQ351177	GGGGACATTCAAAAAAAAAAACCTTCTTTCTCTTCTCCTGCCTTGATCAACAACCTACACATAACGTATTCATGGCCACCCCATTCCAACAAGTTTCCTCCACTCTCGAGCTTATCAAGCTTCACTTGCTCGGTGACCTCTCTCCCCTCGGGACCCCTGCTTCTGCTTCTGCTTCCCACTCTCACTCTCAATCCCTCTCAGACTCTCTCTGTTCCCGAACTTCAAGTTCCGCCTCTTCCACGGCCGTCCCAGATCCTTTCAGCACCTCCGACAACCTCTTCGACTTCGACTTCACCTTCCCCACCGATTTCTTCCAATTCCAAGTGAACCCAGAAATCATCGACCTCACTACGTCCAAATCCCTCTCCCAAAGCTTCTTTGAATCTGAAGCCAAATCTA…
			AG-N01f_008_D24	AgERF23	334-432	1	432	3e-05	42	CAN69221.1| hypothetical protein [Vitis vinifera]	5e-28	56	AT3G16770.1	RAP2.3, ATEBP, ERF72, EBP | ethylene-responsive element binding protein	8e-20	FQ334246	GGGGTCTCATTAACACATTAAGTGCACCTCTCTTTAATGAGACCCTATTTTCTTCTCTCTCTCTCTCTCTAAGCGGAAAACATGTGTGGCGGTGCTATCATTTCCAACTTCGTGGATATAAGGACTGGCCGGAACCTGTCGCCTGAGGAGCTCTGGTCCGAGCTTGACACCGTCTCTGCTGACTTCCTTGGCTTCGACTCTCATCCAAACCATTTTATCTACCACGTCCCTCAAAAGCCCCAGCAACTCAACAAAGTCACGAGCGATAAGACTCACAAAAGAAGCCAATTACTTGCAGAGAAAGACAAGAAGAGTCAGAAAAGTCGCAAGAACGTGTACACAGGGATCAGACAAAGGCCATGCAGAAAATGGGCCGCTGACATCAAAGACCCACATAAA…
	ERF5, ATERF-5, ATERF5	>AT5G47230.1/Ath018969 (155-205)	AG-N01f_010_K04	AgERF24	606-638	3	639	0.024	90	NP_568679.1|ERF5 (ETHYLENE RESPONSIVE ELEMENT BINDING FACTOR 5); DNA binding / transcription activator/ transcription factor [Arabidopsis thaliana]	7e-12	45	AT5G47230.1	ERF5, ATERF-5, ATERF5 | ethylene responsive element binding factor 5	7e-13	FQ334043	GGGGACATTCAAAAAAAAAAACCTTCTTTCTCTTCTCCTGCCTTGATCAACAACCTACACATAACGTATTCATGGCCACCCCATTCCAACAAGTTTCCTCCGCTCTCGAGCTTATCAAGCTTCACTTGCTCGGTGACCTCTCTCCCCTCGGGACCCCTGCTTCTGCTTCTGCTTCCCACTCTCACTCTCAATCCCTCTCAGACTCTCTCTGTTCCCGAACTTCAAGTTCCGCCTCTTCCACGGCCATCCCAGATCCTTTCAGCACCTCCGACGACCTCTTCGACTTCGACTTCACCTTCCCCACCGATTTCTTCCAATTCCAAGTGAACCCAGAAATCATCGACCTCACTACGCCCAAATCCCTCTCCCAAAGCTTCTTTGAATCTGAAGCCAAATCTG…
FAR1		>AT4G12850.2/Ath019805 (25-110)	AG-R01f_030_D15	AgFAR1-1	235-498	1	625	5e-22	53	EEE75657.1| predicted protein [Populus trichocarpa]	4e-76	92	AT2G43280.1	Far-red impaired responsive (FAR1) family protein	2e-86	FQ350862	GGGGGCCCAGCGTTTTGAAACTTCTCCAAAGTTGCATTTTAGGAGCCAATCTCTCTGCCCCCCTTTCACAAACACGAAGATCCTCGTCGCTCACACCTGTAATCAATGGATTCAGATGAGGGGGCCAGAGCAGTGGAGAGTTCTTCTGGAGCGGATTTGGTTGTATGTGAAAGAGATATGGTTGTAGAACCGTATGAGGGTATGGAATTTGAATCTGAAGATGCTGCCAAGATATTCTATGATGAGTATGCACGACAGGTAGGGTTTGTCATGCGTGTGATGTCTTGCCGTCGCTCTGAAAGAGATGGGAAGATTCTTGCCCGCCGGCTTGGATGTAATAAGGAGGGGCACTGCGTTAGCATTCGTGGTAAGTTTGGGCCAGTTAGGAAGCCACGGGCA…
GATA	MNP	>AT3G50870.1/ Ath003341 (154-188)	AGCL3237Contig1	AgGATA1	49-141	1	570	2e-08	64	CAO68940.1|unnamed protein product [Vitis vinifera]	2e-46	80	AT3G54810.1	BME3-ZF, BME3, GATA8 | Plant-specific GATA-type zinc finger transcription factor family protein	4e-41	FQ336295, FQ335834	CTGTGGAGACGAATCAAAATCTGCCATCCCAAGCGGTCAGGAAATGCATGCATTGTGAGATAACCAAGACACCCCAATGGCGGGCAGGCCCATTGGGGCCGAAAACACTTTGCAACGCGTGTGGCGTTCGCTACAAGTCAGGCCGGCTCTTCCCTGAATACCGGCCTGCAGCAAGCCCAACGTTTGTTCCATCCTTGCACTCGAATTCCCATAAGAAGGTCGTTGAAATGAGAAATAAGATTGGTGAGAGGCCTGCTATAGCTGAGACAACACCAACCATGGCTGCCTCGCCGGAACTCATTCCAAATGCAAATAGCAGCCTAGGGCTGGATTACATTTAGGGAGGATGAGAGAGCTGTGTTCCTAGTAGGAACCTTTTCTCTTCACTGCCTCCTTTAC…
			AG-R01f_038_O21	AgGATA2	522-599	3	623	2e-06	73	CAO44870.1|unnamed protein product [Vitis vinifera]	1e-16	79	AT4G16141.1	GATA type zinc finger transcription factor family protein	4e-21	FQ360871	GGGGGCGGCTGGTGCGTGTGTCGGTTCGGTCCTCTCTCTCTCTCTCTCTCTATCTCTCTCTCTCTCTGTGCGCGCTCACACAGTCCTTCACTCCCTCACTGCATGTCGGTTTCTCTTAGATTCCCATACTTTCCGTTTCAGCAACCGTAGATTCTCTCATTTAGAATAAGCAAACAAACGCTTCATTTTCTGTTGTGCTCTCTGGCCCTGATTCGCTCTACTCAGTGGTCTCTCTGATCTCTCTGTTTTGATCCTGATAGTTCTGCGTTCCTCAATAGAGGTTGTAGGAGTCACCCACTTTCTCTTTAGAGCAAAACCAAGCGATTCCCAGTTCAGCTTTTGGGTTTCTCTTATCTGGGTCTGGGGTCTGGTTCAGATCTTCATGATAGATTGCAAAAA…
			AG-J07f_001_O19	AgGATA3	649-560	-2	683	0.003	50	EEE81636.1| predicted protein [Populus trichocarpa]	4e-60	72	AT3G21175.2	ZML1, GATA24 | ZIM-like 1	2e-21	FQ356701	ACACAAGCAAGATCCCAGCACTTACATCAGCAGCAATCATCGCCGGGAATCTAATGTCGGCTGAAAGCAGCAGTGTAACCCTCCAGTCCCAAGATATGATCTCATTGCACTCGGGAGTTTACAGCACGGCCGTTTGTAGTTACAGCGACTGAGAAATCCCTCAAGGCCCCCCTCCTTTGCAAGGATCATAAATTTTGACCTTCTAATCAAAGTTAGCAGGGATATCTATGTCTGTATCTGAAGGATTAGCAAGCTCAACCAAAGGTTCCTGCTCCTCATCATTGGCGGAAGAATGGACAATCATGGGAAGAGTATCAGTAAGATCTTCAGCAGCTCCATGCAAATCTTCATCATCAGGGTTGACAGAAGACTTATTGGATCCTCCTGTAAAAAGCTTAG…
GRAS	GAI	>AT1G14920.1/Ath004450 (169-529)	AG-R01f_007_J14	AgGRAS1	11-625	2	635	8e-27	35	CAO21632.1| unnamed protein product [Vitis vinifera]	2e-89	71	AT2G29065.1	GRAS family transcription factor	5e-93	FQ353065	GGGCAAATATGGTTTCCAATGGCCACTTCTGATCTATAACCTCTCAAAAAGAGCTGGAGGACCTCCCAAGCTACGTATTACAGGGATAGAGTTTCCCCAACCTGGATTCCGTCCAACAGAGCGTATTGAGGAGACTGGTCATCGATTGGCTAAGTATTGTGAGCGGTTTAATGTTCCTTTTGAGTATCATGCTCTAGCATCGCAAAACTGGGAGACCATCCAAATTGAAGACCTCAAGATTGATAGGAATGAGTCGATTGCTGTGAACTGTACATACTGGTTTAAGAACCTACTTGATGAGACAGTTGAAGAGACCTGTCCACGGAATGCGGTTTTGAATTTAATCAAGAGGATAAATCCTAACATTTTTGTCCATTCTATTATTAATGGAATCTATAA…
			AG-N01f_032_C03	AgGRAS2	194-646	2	740	4e-25	35	EEE88048.1| GRAS family transcription factor [Populus trichocarpa]	8e-90	76	AT1G50420.1	SCL3, SCL-3 | scarecrow-like 3	3e-89	FQ342865	GGGTGATGATGAACTCTTGAGAAAGAAATCCCCACTAGCATCAAAGAATCTGAATGGAAGTCACTTTCCTAGAGTCCTGCAAATTAACCAAAGCACATTGGGTGAGCTGCTTGAGAAAGATTTAGCCAACGGGCATAGCCAGAGTCCTGACTCAGCGTCATCATCACCTCTATCGTTAAATGCTTCAGCAAAGATGGATAGCTTTCTTAATGCCTTGTGGGGTTTGACACCGAAGCTCATGGTAATAGCAGAACAAGATTCTAACCACAATGGATCAACTCTAATGGAGAGGCTATTGGAAGCTCTTTACTCTTATGCAGCATTGTTTGATTGTTTGGAGTCTACAGTGCCAAGAACATCATTGGAGAGATTGAAGGTGGAGAAGATGATGTTTGGGGA…
			AG-J07f_001_B12	AgGRAS3	13-216	1	235	2e-20	60	AAY56753.1|DELLA protein [Malus x domestica]	3e-31	92	AT1G14920.1	GAI, RGA2 | GRAS family transcription factor family protein	5e-23	FQ356844	ACGCTCCAACCGGAGAAAGCCTTGGCGGAGATATACATACAGAGAGAGATATGCAACGTGGTGTGCTGTGAGGGCTCGGCTCGGGTGGAGCGGCACGAGCCGTTGGGAAAATGGAGAGCTCGGCTTGGACAAGCCGGATTTAGGCCATTGCACTTAGGATCCAATGCGTTTAAGCAAGCCAGTATGCTTCTCACTCTGTTCTCGGCTGAGGGGTACCTCGGCCGCGACCACGCTA
			AGCL1348Contig1	AgGRAS4	51-500	3	698	1e-16	32	CAO21630.1|unnamed protein product [Vitis vinifera]	6e-71	74	AT1G07530.1	SCL14, ATGRAS2, GRAS2 | SCARECROW-like 14	5e-75	FQ356761, FQ332451, FQ329094, FQ352371	CCGTTTGAAGAATCTGCCTGATGAAACAATGGTGGCGAACAGCCCAAGAGACACCGTGCTAAAGCTGATCAAGAGAATAAATCCGGATTTATTCGTGCATGGTGTTGTTAATGGAACATACAATGCGCCCTTCTTTGTCACGCGGTTCCGGGAGGCGCTCTTCCACTTCTCTGCATGCTTTGATATGTTTGACGCAAATGTGGCTCGCGAAGATCAACAGAGGTTACTGTTTGAGAAAGAGATATATGGAAGGGATATTATGAACGTCATAGCCTGTGAAGGCCTGGAAAGGGTTGAAAGACCAGAGACTTACAAGCAGTGGCAGGTCCGTAATCTGAGGGCTGGGTTCAGGCAGCTGCCATTGGACCAGGATATCTTGTACCAAGTGAAGAAAACGGT…
			AG-N01f_037_G22	AgGRAS5	8-328	2	506	4e-16	36	AAM08829.1|AC113335_9 Putative SCARECROW gene regulator-like [Oryza sativa (japonica cultivar-group)]	2e-39	73	AT5G48150.2	PAT1 | GRAS family transcription factor	2e-46	FQ342384	GGGAGCCATGTTTGAATCAATTGATGTGGCTCGCCCAAGAGATGACAAGCAGCGGATCCGTGCAGAAGAGAACTGTGTGGCTCGCGACATAGTAAACATGATAGCTTGTGAGGATGCTGAGAGGGTGGAACGGCATGAAGTTCTAGGAAAGTGGAGGTCAAGGCTTTCAATGGCAGGGTTTACTCCATATCCGTTGAGTTCCCCTGTGACTCACGTTGTTAAGGATCTGTTGAACCAGTATAATGAGAATTATAGGCTTGAAAAGAGGGATGGGGCTCTCTACCTGTTCTGGAAGAACAGACCTATGGTAACCTCTTCCGCTTGGAGGTGAAAATGGTTGCTCTGCAAAAATCTGTAAATCTTCTTTTTACCCTTCTTTTTATGACTTCTAGAGATTGA…
			AG-R01f_022_A08	AgGRAS6	5-259	2	601	8e-06	28	CAN75901.1| hypothetical protein [Vitis vinifera]	4e-27	70	AT4G37650.1	SHR, SGR7 | GRAS family transcription factor	3e-25	FQ351674	GGGTGGGCGCGCCATCTTGGACCTGGTGGCTTGCGCGCCCTCTGACTCGGTCGAGCGGCGCGAGTCGGCTGCTCGCTGGTCTCGGCGCTTGCTTGTCGGCGGGTTCACCCCGGCCTCGTTCAGTGACGAAGTGTGTGATGATGTGCGCGCTTTGTTGAGGAGGTACAAGGAGGGTTGGTCAATGACGCAGTGCTCGGACGTCGCCGGAATATTCTTGTCGTGGAAGGATCAGCCGGTGGTGTGGGCCAGTGCATGGAGGCCTTGACTACCGCGGCGGGGTTTCACACGCTTGGGCTTTATCCGCACGTGTAATAATTTTTTCTTTCTTTTTCTTTTTTTGGTGCGTGCATGGGTTGGAATTTGTGGGTGTGTTTTGAATGAGAGAAAAGAGAGAGAGGG…
			AG-J07f_002_D03	AgGRAS7	99-314	3	482	0.0002	30	CAJ00014.1|Nodulation Signaling Pathway 1 protein homologue 1 [Populus trichocarpa]	4e-42	79	AT3G13840.1	GRAS family transcription factor	1e-38	FQ356663	ACTTGTGGAGGTTTTTGGACTCAACGAGCGCGGCTTTCAAGGGGAGAGAGTGTGAAGAGAGGAGGCCGATGGAAGTAGAGGCAGCGAAGGCATTGACGAACAGGGGAGACATGAATGAAGGGAAAGAGAAGTGGTGTGAAAGAATGAGAGGCGTGGGGTTCGTAGGAGAGGTGTTTGGAGAGGATGCAATTGATGGTGCTCGAGCTCTGTTGAGGAAGTATGATAGTAATTGGGAGATGAGAATTGAAGAGAAGGATGGTTTTGTGGGACTATGGTGGAAAGGGCAGCCAGTTTCTTTTTCTTCTTTGTGGAAGTTGGGTGTGAAAACTTAAAATGGGTCTCTCTGTTTCACTTTTGCTCTTTAGCTCTGCAAAAAATTGACCATGGCGTCAAAGTGTG…
			AGCL3720Contig1	AgGRAS8	035-3	-3	652	4.3	100	ABG26370.1|DELLA protein GAI [Gossypium barbadense]	2e-50	54	AT2G01570.1	RGA1, RGA | GRAS family transcription factor family protein	8e-38	FQ358387, FQ358375	CGGCCTCGGCGCAGGCCAACAGAGCATGGACGAGCCGAATTCCGTTCTCTTGCGAGTCGATGAGCACGACAGGGCGAGTGGCGTCGCTGGGAACAGTTAAACCGCCGCCTCCTATACAAGAAGAACCCGAGAAATAATTTTCTGGATTTGACCCGGACCCGGACCCGGACGAGGGTTTCAACCGCTTGGAGGATGGAGATTCGATCTGGGAGTTTCGGCTTTGGCTTTGGGGTTGACTATACAAGGCCTTACCAGGAATAGCTTTGAGATCGTAATCGGAAGTAGAAGAATCTTCGAAGACTCCTCGGTTCCGATTATTATTATTACTATTTTGCGGATCGAAATCGATGGAGGTGATGGTGGAGGATTCGGCCGGACCCAAAAACGAATCGTCGAGAG…
GRF	AtGRF6	>AT2G06200.1/Ath019413 (80-123)	AG-N01f_008_O19	AgGRF1	412-522	1	645	5e-13	78	CAO63615.1|unnamed protein product [Vitis vinifera]	5e-42	68	AT3G13960.1	AtGRF5, GRF5 | growth-regulating factor 5	3e-28	FQ334176	GGGGGATGCACATAGTTTGACATGGAGTTCCCTACACCGCCTTGCAAGGTTGCCCGTTTATCAAATTCTGTTGGGATTGGACCAAGTAGTTGGGGTAATGTTATGGAGATGAAGACCAACGGATCAATTGGAGGAGATGGGCTAAATCTTGAGCTTGGAAGTGGATCTGGTCATTTCAGGAAATCGTGTGGTTTCACCATTTTTCAGCTGCAGGAGCTACAGCTTCAAACACTTATCTACAAGCACATGGGAGCTGGGCTTCCCGTGCCTTATCATCTTCTTCTCCCCATATGGAAGAGTGTTGAGAGCTCCCTTGTCGGTCCCAATGGTGTGCTTCCTCCAGTGTACACAAGCTTTTTGAGGTCTAGCCCCTTGTCTTCAGACAATAGAATTATGATG…
HB-other	None	>AT3G18380.1/Ath019487 (57-74)	AG-R01f_002_C03	AgHB-other	208-258	1	669	0.0003	76	EEE85210.1|predicted protein [Populus trichocarpa]	1e-84	73	AT3G18380.2	sequence-specific DNA binding transcription	1e-89	FQ341336	GGGGGACTCTCACAGAGAGAGAGAGAGAGAGAGAGTATGGGTCGGCCTCCCAGCAATGGAGGTCCTGCCTTCCGTTTCATGCAATACGAGGTTGTGGAGATGGAAGCTATTCTGCAACAACACAACAATACGATGCCATCACGTGATGTTCTTGTGTCACTTGCAGAGAAGTTCAGTGAGTCGGACGATCGAAAAGGCAAGATTACAGTTCAAATGTAGCAAGTTTGGAATTGGTTCCAAAATAGGCGGTATGCTATACGAGCAAAACTAAGTAAGGCTCCTGGGAAGTTAAATGTGTCTCCTGTGCCTCGAGATGATTCAACTCCAGTGAGAAATGTGCCACAATCTATACCTGCTCCGATACCTGCTCCTTCAGTTCCAAGTGCAGGAAAGGGTGCT…
HSF	AT-HSFB4, HSFB4	>AT1G46264.1/Ath023229 (35-127)	AG-R01f_023_L15	AgHSF1	309-581	3	681	5e-30	60	CAA87076.1|heat shock transcription factor 21 [Glycine max]	2e-54	77	AT2G26150.1	ATHSFA2, HSFA2 | heat shock transcription factor A2	3e-59	FQ351529	GGGGCCCAACAACACCAGCCTCAAGAGTCTCTCATCAGAAACAAACCTGTGAAAATATCAAAAACTTTGCGACAAACCCCTAGTGTCACCAATTTTTTTTTCTCGAGCAGAGAAGAGAGAAACTCTCGCGTTTCTGTCTTTTTTTTTTCAAGCATTTGTGTACGCTATTGAGAAGGGGGTGCACATGAAGGGGGTGAGAGTTAAAGAGGAAGACTCGGTGACATGCGCTGCGGGATTATCATCCTCTTCCTCTTCGACCTTCTCGCCGCAGCCGATGGAGGGGCTGCACGAGGTGGGTCCGCCTCCGTTTCTTACCAAGACCTTTGAAATGGTGGAAGACTCGTCGACGGACTCGATTGTGTCGTGGAGCGGAGCTCGCAACAGCTTCATCGTTTGGGA…
			AG-N01f_003_G21	AgHSF2	139-237	1	692	4e-11	78	EEE87964.1|predicted protein [Populus trichocarpa]	1e-40	66	AT1G46264.1	AT-HSFB4, HSFB4, SCZ | heat shock transcription factor B4	9e-26	FQ334689	GGGCAGTCAAGTTTCCCCCCAAATATTCATTTAACTCGGCCTATTAAACTGACACTTACGTATTCTAATAGTATATGATTCTCGTGCATTTTGCTTGAAGAAGAAATGTCACATGTTTTGTCTCATCCTTTTGCGCAGGGCTTTAAAAAGATAGTCTCAGACAGATGGGAATTTGCAAACGAGTACTTCAGAAAAGGAGCAAAGCACTTGTTATCCGAGATCCACAGAAGAAAAACCCCTCATCAGCACCATCACCAACAATACCACGACCAGCCAAACCAATTTTTCCAACCAGACGATCATAATGCTGGTTGGTTTGAGTCGCCATTGCCGTCTCCGAAACCGAGCACCGACATCCTTACAGCTCTCACAGAAGACAACCAACAACTGAGGAGAAAA…
			AG-N01f_009_D06	AgHSF3	3-146	3	344	3e-10	58	CAN62315.1|hypothetical protein [Vitis vinifera]	1e-18	82	AT5G03720.1	AT-HSFA3, HSFA3 | heat shock transcription factor A3	3e-18	FQ334155	GGGCGTGGGGACCCACTGGAGAGAGCTTTGTAGTGTGGGACCTGGTGGACTTTGCGAGACTCGTCCTGCCTCGGAATTTCAAGCACAACAATTTCTCCAGCTTTGTCCGCCAGCTTAATACTTATGTGGGTATCGCTGTAACACCACTTGTTATGGCTGGTGTGATCTGTATGTAACATCGTTTTTCTTTGTTTTATGTATCGTTTTTGTTTGTTCTTTTTGTAGTTGTAATTTTCTCTCTTCTTTTGGGGTAGTTTTGTTTTTGTTTTTTATTTGATGTTAATCGTGATTTCGATGCTCTACAATTTTAAATAAATTTGAGTTTCTCAAAAAAAAAAAAAAAA
			AG-R01f_001_N13	AgHSF4	301-495	1	495	2e-09	44	EEE85651.1|predicted protein [Populus trichocarpa]	4e-19	64	AT4G36990.1	HSF4, HSFB1, AT-HSFB1, ATHSF4 | heat shock factor 4	5e-14	FQ353564	GGGGACCTTTTTTTTTGCCCTTAGACAAAGAAAAGTTGCACGCACGAAAGAAGCTTAAAGAAAAAGGGAAAGACAAAAGAAGAAACAATTATATTCAATGTATATATGTCCACCTTCCACGGCGCTAGCTCTTTCCTGGAGAGCGGTATAAGTAAGAGGGTGATCAGGAACGAAGAAATGTTTGGGCACCGTAAGTAGACTCAAGCATATATGGCTAGAAATGGGTTGGAGCTGAACCAGGGCAGCAACAGCACAAGCAAGAGCTCAAGCCAGTCTCCGGGGGCACGCTGCCCGGCTCCATTTTTATCCAAGACTTATGATTTGCTAGAAGAAGGAGCTTCAGTACTACTTGAAGATGGAGATGGAGATGGAGATGATGGTGGCAAGAGAATTGTGTCC…
HD-ZIP	HDG9	>AT5G17320.1/Ath005320 (27-82)	AG-J07f_005_D23	AgHD-ZIP1	3-158	3	734	3e-15	67	CAN61351.1| hypothetical protein [Vitis vinifera]	5e-86	65	AT4G00730.1	ANL2, AHDP | Homeobox-leucine zipper family protein	6e-78	FQ356122	ACCATAGACACACTCCACGGCAGATTCAAGAGCTTGAAGCTTTCTTTAAGGAGTGTCCCCATCCTGATGAGAAACAAAGATTGGAATTAAGCAGAAGGCTTGGCTTGGAGACCAAGCAAATCAAATTTTGGTTTCAAAATAGGCGAACTCAGATGAAGACCCAATTGGAACGCCACGATCACATAATTCTTAAACAAGAATATGATAAGCTTAAAAATGATAACGATGCATTGAGGGCTGCTATGGCAAATCCAGCATGCAACAGTTGTGGTGGCCCTGCCATACCTGGTCAAATATCATTTGAGGAGCACCAACTTAGGATTGAGAATGCTCGATTGAAGGACGAATTAAACCGTGTATGCACTTTGGCAAACAAGTTCTTGGGGAGGCCGATCTCGT…
			AG-J07f_004_P10	AgHD-ZIP2	277-125	-3	453	7e-06	41	EEE91327.1|predicted protein [Populus trichocarpa]	2e-39	70	AT4G37790.1	HAT22 | Homeobox-leucine zipper protein family	5e-46	FQ356174	ACAAAGGTTGGGCTAATTTCAGCGCCTTCAGTTCCTGAAGCTCTTTCTGTAGCCGCCTATTTTCATCTGTCAGTGTTTCGCAACACTTCTTCAGGAACTCACAGTCCACCTCCGTTTACTTAAGCTTTGTCCTGGCCCTTCTGTTCTGGAACCAAACTTCAACCTGTCGAGGCCGTAGATTTAGCTGCCTTGCCAGAGCTTGCTTTTGCTTAGGGTTGAGAGTGCTATGTTGTTTGAAGCTTTCCTCCAAAAGAGCAGACTGTTCCTTGGTGAGCCGAAGCTTCTTTCTTGCATTAGGACCATCTTCATCTTCATCGCTGACTCTCGAAGAGACTCTCTCTACCTCAACCTCCTCGCTGCTAAGGTCTCTCTCCCTCTTGATCCGACCACTAGAGAAGG…
			AGCL3547Contig1	AgHD-ZIP3	447-590	3	691	0.005	40	CAN62385.1|hypothetical protein [Vitis vinifera]	1e-66	79	AT1G69780.1	ATHB13 | Homeobox-leucine zipper protein family	2e-60	FQ332982, FQ338985	CATCTCCTTCCTATTGCAGAAATTCAAATTTCTTTTAATTCTAGCAGAGGATTTTATTTGATATATTAAGTCTCGCTTTTCCTTTTCCTACACTAAACTTTGTCCACCTAGTGCATCTTCAATCTTCTTTCTCTCTTTCAACATGACAGCCAGATTATCAGAGAAGCTTTTAAAATTGGTGGCACAAGCCTAGATTATGACTAGCAATGGGATGGCCTTCTTCTCAGCAAATTTCATGCTACATGCCCCTCATGAAGATGCCAATCAGCATTCCTCTTCTCTCAATCCAATCCTACCCTCATGTACACCTCAAGACTTTCATGGGGTGGCATCCTTCTTAGGGAAGAGATCCCTATCATTTTCAGGTGTTGAATTGGGAGAAGAAGGTAATGGGGAGGA…
			AG-N01f_039_F07	AgHD-ZIP4	411-554	3	688	0.005	40	CAN62385.1|hypothetical protein [Vitis vinifera]	5e-70	78	AT1G69780.1	ATHB13 | Homeobox-leucine zipper protein family	7e-65	FQ342230	GGGGGAAGTGGAACTATAGAATCATTAACTTCGATCTTCCTCTCTTCTTTTTCTCTCTCCTCTCTCTCTTCCAATTTATATATACAAGAATAATAAACTCTCCTAGAAGCTGATAAGCCAGATTATCAGAGAAGCTTTTAAAATTGGTGGCACAAGCCTAGATTATGACTAGCAATGGGATGGCCTTCTTCTCAGCAAATTTCATGCTACATGCCCCTCATGAAGATGCCAATCAGCATTCCTCTTCTCTCAATCCAATCCTACCCTCATGTACACCTCAAGACTTTCATGGGGTGGCATCCTTCTTAGGGAAGAGATCCCTATCATTTTCAGGTGTTGAATTGGGAGAAGAAGGTAATGGGGAGGATGATTTGTCTGATGATGGGTCACAGGTAGGGG…
			AG-R01f_014_O19	AgHD-ZIP5	52-123	1	653	0.056	45	ABK95823.1|unknown [Populus trichocarpa]	2e-76	72	AT3G01470.1	ATHB-1, ATHB1, HD-ZIP-1, HAT5, HB-1 | homeobox 1	6e-34	FQ352328	GAGAAAAGTTTCGAGGTGGATAACAAGCTTGAACCCGAAAGGAAAACCCAGCTCGCAAAGGACCTTAGCTTGCAGCCTCGTCAGGTTGCCATTTGGTTTCAGAACCGCCGGGCTCGGTGGAAGACCAAACAGCTTGAGAAGGATTACGAAGTTTTGCAAGCTAGCTATGACAGCCTCAAGGCCGACTATGACAACCTCCTCAAGGAGAGGAATGAACTGAAAGCAGAGGTTGTTCTTCTCACGGACAAGCTGCTCGTCAGAGAGAAAGAGAGTGGAAGCTTTGAACCTTCTGAGACCAAGAAGTCATCATCATCCCAGGAACATCTGCAAAATCCGGTTGCTGCTGAATCGGTTTCTGAGGGTGAAGAAGTATCCAAAGTGTCAACAGTAGGTTGCAAG…
			AG-N01f_034_C14	AgHD-ZIP6	444-563	3	696	0.15	41	CAO61674.1|unnamed protein product [Vitis vinifera]	1e-30	60	AT2G22430.1	ATHB6, HB6 | homeobox protein 6	2e-31	FQ342671	GGGGGTCGCGGAGTGGTTCCACATTTTTTTTTACGACTCTGAAAAGGTTAAGGGAAAGGGAAAAGCTATGACTACTCTGCTCCAGAGCTCGACCTTTGTACATTTGCCAATCTAATAGATCTCTTTTATCCTTAACTTTTCTTGTTTTCACGCTTTTCTCAAACTATACAGAGAACCCTCCTAATCCCAGAGCTCTCTATAAAGCTGTGAGCTACTTCAAAGGATAAGGGTCTAAGCATATTGCAGTAATGAAGCGATTCAGCAGCTCAGATTCCTTGGGTGCTTTGATCTCCATTTGTCCACCTAAAGAGGAGAAAGACGAACCGAACACACACGGTTATAGTGAAGAATTCCAGGCAATGCTACAGAGGTTTAACCAAGAAGACTTGGGGTACGACA…
LBD	LBD39	>AT1G37540.1/Ath029180 (2-103)	AG-R01f_019_D08	AgLBD1	214-450	1	657	5e-10	30	CAO21792.1|unnamed protein product [Vitis vinifera]	8e-58	89	AT1G07900.1	LBD1 | LOB domain-containing protein 1	2e-63	FQ351935	GGGGATCTCACCTGATCTCTCTGATCTCTCTCTCTCTCTCTCTCTCTTCTCTTTCACAGACAAATACCATACACTTATTCCAAGCTAGCTAAGATGGAGTCATGCAGTGACACAAACACAATAAACACAACCACTTCATCAACCCCTCTCTCTCACTCTCCTTCTTCATCATCTTCTCCTCCTCCTCCGTCTCCGACGGTTATTCTAAGCCCTTGTGCCGCGTGCAAGATTTTGAGGCGACGGTGTGCGGAGAAATGCGTGTTGGCACCTTACTTCCCTCCGACCGAGCCAGCCAAGTTCACCATCGCTCATAGGGTGTTTGGTGCCAGCAACATCATCAAGTTCTTGCAGGAACTCCCAGAATCCCAGAGGGCAGACGCAGTGAGCAGCATGGTTTAC…
LSD	LOL1	>AT1G32540.1/Ath025067 (70-94)	AG-N01f_025_J06	AgLSD1	254-328	2	660	2e-08	96	ACJ85896.1|unknown [Medicago truncatula]	1e-51	85	AT1G32540.3	LOL1 | lsd one like 1	1e-60	FQ343495	GGGGGATGCCCAGTACTTCTATCCTTTCTCTCTCTCTCTCTTTCTATCTCTCCACTTCATCTGCTACAACTTGCAGCAGAGGAATGGTAAGATAGGAGGATGAGAATGTTCTGCGTGTCTGAGGCAGAAAACTAGAGCTTGGAAGAGAAAGAGTAACTCTGAATTTATAATGCCAGTTCCGCTTGCCCCATATCCGACACCTCCAGCGCCATATACACCACCTGCTGCAAATGGTGCACAGAGCCAGCTTGTCTGCTCTGGATGTCGAAACCTTTTACTGTATCCGGTTGGGGCAACTTCTGTATGCTGTGCGGTTTGTAATGCAGTCACAGCTGTGCCACCTCCTGGCACGGAAATGGCCCAGTTGGTTTGTGGAGGCTGCCACACTTTACTCATGTA…
			AG-N01f_030_D20	AgLSD2	251-325	2	686	4e-08	96	ACJ85896.1| unknown [Medicago truncatula]	1e-54	85	AT1G32540.3	LOL1 | lsd one like 1	2e-65	FQ343113	GGGGGCCCAGTACTTCTATCCTTTCTCTCTCTCTCTCTTTCTATCTCTCCACTTCATCTGCTACAACTTGCAGCAGAGGAATGGTAAGATAGGAGGATGAGAATGTTCTGCGTGTCTGAGGCAGAAAACTAGAGCTTGGAAGAGAAAGAGTAACTCTGAATTTATAATGCCAGTTCCGCTTGCCCCATATCCGACACCTCCAGCACCATATACACCACCTGCTGCAAATGGTGCACAGAGCCAGCTTGTCTGCTCTGGATGTCGAAACCTTTTACTGTATCCGGTTGGGGCAACTTCTGTATGCTGTGCGGTTTGTAATGCAGTCACAGCTGTGCCACCTCCTGGCACGGAAATGGCCCAGTTGGTTTGTGGAGGCTGCCACACTTTACTCATGTACAT…
			AG-N01f_040_P22	AgLSD3	304-378	1	617	1e-05	72	CAO46779.1|unnamed protein product [Vitis vinifera]	1e-54	89	AT1G32540.3	LOL1 | lsd one like 1	2e-59	FQ342073	GGGGAAAGTGTCCTTTATTGTTGAGCAAGAAGATTCTTAAAATCCAAATCCCGACAACAAAAAGTGTAGTAGTGACCCAAACCCGTTTCGTTTCTCTGTCGGATCTCTTCGCCCCTCTTTCTCATCCAGGAATTTCCAAATTTGGGCGCAGTCTTTTCGCCTCAGCTTTTCAACCCTCGCAGCCTTCAAATCCGTCTTTTCTCGCGGCGGTTTCAGAATAATAATACTGGTCTGTTCAAAGGACTTGAAAGGATCGGGACCTCGGTATTTTGAAGCAAACCAGATATGCAGAGCCAGCTTGTGTGTAGTGGGTGTAGGAGCATTCTTCTTTATCCTGGCGGAGCCACAAATGTTTGCTGTGCATTATGCAATGCAATTACCTCGGTCCCTCCTCCGGGG…
MIKC	AGL17	>AT2G22630.1 /Ath006126 (10-59)	AG-N01f_005_N18	AgMICK1	333-482	3	705	8e-18	82	EEE81634.1|predicted protein [Populus trichocarpa]	1e-61	90	AT4G37940.1	AGL21 | AGAMOUS-like 21	4e-65	FQ334469	GGGGAAAAGCAGAATTCCCAAAATAGGTAACTACGGTCTACGTATCCAGAGACCCACGCGTCAGCGATCTATTAGGAGGACGGCCCATTGCATCTGATTGGTCCACGTGCCCAGATAAAGAGAAAACCATAGCGGTTTTCTACTCTCAAAACCACTGGTTTCTCTCCCCCCGCATATACTTTCCTTATATGGTAGCTTCCAATCAGTACGGGCCAAAGCCAACGATTTTGAAACCTCGGTTTGTCTTCACTAGTTCAAACCTTCACCAAGTAAGAAAACAAGAAAAAGCTAGGGTTTAGGAGTTGATGGGGAGGGGGAAGATTGTGATAAGGAGGATCGACAATTCGACGAGCAGGCAAGTGACCTTCTCGAAGCGGAGGAGCGGTTTGCTGAAGAAGG…
			AG-N01f_003_J21	AgMICK2	379-528	1	612	8e-16	66	EEE90760.1|predicted protein [Populus trichocarpa]	1e-37	93	AT2G22540.1	SVP, AGL22 | K-box region and MADS-box transcription factor family protein	5e-46	FQ334672	GGGGGCCAAACCGAACAGCACGCACCAAAACCAACACCAACCCAAACAGGTAAAGTCTTGGCCTAAAATTTCCACACAACCAATCCACAACTCCATCTTCTTCGATCAGCCCGTTCAACGCTCTCTAATTGGCTGGAAATTTGTAGCACTCTCTCTGTCTGGATCTGAGATGGTGGACTTGTCTCTCTCTTAAGCCTTTCCTTTTGCCTCACTCACACAAGCTCCATATATAGCAACTACCTTTGCCTTTTGTGCTAGGTTCAAAAGAAGAAGATTCTCACCGTCAAGCTCTCTCTTCTTCTTAATGTAGGTGGGAGGAGGAGGAGTCTAGGAGAAAGAAGAAGATCAAGCATGGCGAGGGAGAAGATTCAGATCAAGAAGATTGACAACGCCACGGCC…
			AG-R01f_009_J05	AgMICK3	159-308	3	726	1e-14	66	ABR68644.1|flowering locus C-like MADS-box protein [Vitis labrusca x Vitis vinifera]	4e-42	53	AT2G14210.1	ANR1, AGL44 | AGAMOUS-like 44	5e-35	FQ352883	GGGGCTCTTTCTGTTTATAGATATAAGATACACTGTTATCTTCTCCGATCCGGAATCTTGCTTAATTTGTAACTGAGACACTAGAGAGACAAAAACAACTAACGGAACAGAGAGAGCTATTAGGGCTTTGAATGGGGAGAAAGAAAGTGGTGCTGAAGCGGATCGAGGACAAGAGCAGTCGCCAGGTGACCTTCTCGAAAAGGCGGAACGGGTTGATGAAGAAGGCTCGCGAGCTCTCCATTCTCTGCGACGTCCAGGTCGGCCTCATCGTCTTCTCTAGCCGTGGCAAGCTCTACGAGTTCTGTAGCGGCAACAGCTTGGCCAAGATCCTTGAGCGTCATTGGAGTCGCTTTAAAGAGGGAACAAAGGCGTCTAACGGTCTTAGTGAGATAGAAAGCT…
			AG-N01f_017_D05	AgMICK4	349-498	1	557	2e-14	64	EEE79434.1|MIKC mads-box transcription factor [Populus trichocarpa]	3e-31	91	AT4G22950.1	AGL19, GL19 | AGAMOUS-like 19	3e-37	FQ344276	GATATTTTGATTACCCTCCTTGGTTTCTTACTATCCAACTATCCAAGCATCATCGTAGGGTTTCTGGATATTTCTCAAATTCTCTCCTCTCTTATCTCCCTGAGATCTTCCACTAATTTGTTTTCTCTTTCTGTGCTTTGTCCGCCTAGATTTCCTTAACCTTAACCCCTTTCTATTTTTAGAAACTGTGTCTGGGTCTTGCACAGCAGTTCGTCATCTTTGGTTTTAGATCCAGAGTTTATCCGGTTTCAGTTCGGTTTTCCATATAATCTTCCGTTTTCTTTTCTGGGTTTTTCCTGGAATCGGCTTTAGGTGCAAGAAATGGTGAGGGGGAAAACTCAGATTAAGCGCATAGAAAATGCTGCAAGCAGGCAAGTGGCTTTCTCCAAGCGAAGAAAT…
			AG-R01f_012_J24	AgMICK5	120-269	3	661	7e-13	58	EEE74095.1|predicted protein [Populus trichocarpa]	4e-67	71	AT1G71692.1	AGL12, XAL1 | AGAMOUS-like 12	4e-68	FQ352562	GGGGGAGGCAAACTGTCACAAAAGTTCAGAGAGAATTAGGAGAACTGCAGCAAACTCGAAGCTAGTTCAAACTAGTGGGAGGTTGTCTGCAAATGGCTCGTGGAAAGGTTCAGCTGAAGCGGATTGAGAACCCGGTGCACCGGCAGGTTACCTTCTGCAAGCGCCGAGCAGGGCTTCTTAAGAAGGCCAAGGAGCTCTCCGTGCTCTGTGATGCAGAAGTTGGAGTTGTCATTTTCTCCTCCCATGGAAAGCTCTACGAACTCACCACCAAAGGAACCATGCAAGGACTAATCGAGAGGTACATGAAATCTACCCGAGGGGCTCAGCCTGACGCACCCATTGAAACGCCACCTCTGGATGCAAACGAGGAAATTACCATGCTGAAACAAGAGATTGAAA…
MYB	ATMYB13, ATMYBLFGN	>AT1G06180.1/Ath020723 (67-112)	AG-R01f_020_N17	AgMYB1	292-429	1	555	4e-19	84	EEE81318.1|predicted protein [Populus trichocarpa]	5e-62	78	AT3G23250.1	MYB15, ATY19, ATMYB15 | myb domain protein 15	2e-68	FQ351773	GGGGGAGCTCAAGGATATATATTATCTCATTCGAAAGAGAAAGGAAGCTGGTCGAAGCTTTTGAGAAAATTGCTGTAATTAAGATTAGTTAAGATGGTGCGAGCCCCTTGCTGTGAGAAGATGGGATTAAAGAGGGGGCCATGGACTTCTGAAGAAGATAAGGTTTTAGTCTCCCATATCGAAAAGAATGGCCATGGGAATTGGCGTGCGCTTCCAAAGCAAGCCGGTCTACTAAGATGTGGGAAGAGTTGCCGGCTCCGGTGGACAAACTACTTGCGGCCAGATATCAAGAGAGGAAACTTCAGCAGAGAAGAAGAGGAAACTATCATTAAGTTGCATGAAATGCTAGGGAATAGGTGGTCAGCAATTGCAGCAAAATTACCAGGACGAACTGATAAT…
			AG-N01f_032_J24	AgMYB2	319-456	1	617	1e-15	73	CAJ90831.1|MYBPA1 protein [Vitis vinifera]	2e-71	94	AT3G13540.1	ATMYB5, MYB5 | myb domain protein 5	2e-67	FQ342817	GGGGGTGCTCTCTAGACTCCACTCTCCACTCTCCAGAGCATCGGCCTTCTGCTTATAGATATATAATTGGCTGCTAGCTTTCCCGACGTCACCTAATTTTCTCTAGAGAAAAACAGAGAGATGGGAAGAGCTCCTTGTTGTTCTAAGGTTGGGTTGCATAGAGGTCCATGGACTCCTAGAGAAGACACATTGCTTACCAAGTATATTCAAGCTCATGGAGAAGGTCACTGGAGATCTATGCCTAAAAGAGCTGGCCTGCTTAGGTGTGGAAAGAGCTGCCGACTAAGATGGATGAACTACCTAAGACCAAATATAAAGAGAGGGAACATAAGCCCTGATGAGGATGACCTTATTATCCGACTACATTCGCTTCTCGGCAACCGATGGTCTCTCATTGCG…
			AG-N01f_019_B24	AgMYB3	209-346	2	605	2e-15	71	AAK19615.1|AF336282_1GHMYB10 [Gossypium hirsutum]	1e-65	65	AT2G47460.1	MYB12, ATMYB12, PFG1 | myb domain protein 12	6e-61	FQ344088	GGGAGAGTAAATGGGTAGAAGCCCTTGCTGTGCTAAGGAGGGCTTGAACAGAGGAGCATGGACAGCTCAAGAAGACAAAATTCTTAGAGAATACATCAGAGTATATGGAGAAGGAAAATGGAGAAACATTCCCAAAAGAGCAGGTTTGAAGAGGTGTGGGAAGAGCTGTAGGCTTCGGTGGTTGAACTATCTGAGACCAGACATTAAGAGAGGAAACATATCACCGGACGAGGAGGAGCTCATCATAAGGCTTCACAAGCTCTTGGGGAACAGATGGTCTCTGATAGCCGGCAGGCTTCCAGGGCGAACAGACAATGAAATAAAGAACTACTGGAACACAAATCTGGGCAGAAAAGTTGAAGACGGGCAACAACAAGGCGTTGCTTCAGCTCCTAAGCT…
			AG-N01f_005_E23	AgMYB4	322-459	1	652	3e-15	71	AAK19615.1|AF336282_1GHMYB10 [Gossypium hirsutum]	6e-67	70	AT5G35550.1	TT2, ATMYB123, MYB123, ATTT2 | Duplicated homeodomain-like superfamily protein	1e-60	FQ334525	GGGGATTGAACCAAATAAGCAAAATCACATACTACTAGAGGTTACCGTATCTCAACCACATGCAGACCTATCAAGAGTGAGAGACACAGAGATAGCTAGGGTTGAGACAAGACCGATCGAGAAATGGGAAGAAGCCCTTGTTGTTCTAAGGAGGGCTTGAACAGAGGCGTTTGGACAGCTCAAGAAGACAAGATTCTCACAGAATACATTAGAATCCATGGTGAAGGCAAATGGAGAAACCTACCCAACAGAGCAGGTCTCAAAAGATGTGGGAAGAGCTGCAGGCTTCGATGGTTGAATTATCTGAGACCAGACATTAAGAGAGGAAACATATCACCGGACGAGGAGGAGCTCATCATAAGGCTTCACAAGCTCTTGGGGAACAGATGGTCTCTAATA…
			AG-R01f_028_E11	AgMYB5	427-564	1	727	6e-15	69	EEE99927.1|predicted protein [Populus trichocarpa]	1e-74	86	AT4G38620.1	ATMYB4, MYB4 | myb domain protein 4	1e-86	FQ351017	GGGGACGCTCCCTGAAGAATCAAAATCATCTCTCTCTCTCTCTCTCTCTCTCAAACTCTTGTTTTCCATTCTTATCCTCATTAGTTTCAAATAATTGGTACAGACAAAGGCGGTAAGAACCTCGGAAAACATCAAACAAAGCTTATCCATTCCATTTACTACTCTACAAAATTTTCTCCATATCTATCCAGAAAATCCACCGCTTTATTCACACAAAACTTCGACGGCATGGGACGCTCACCTTGCTGTGAAAAAGCGCACACCAACAAAGGCGCCTGGACCAAAGAGGAAGACCAGCGCCTCATCGACTACATCCGCGCCCACGGCGAAGGCTGCTGGCGCTCCCTCCCCAAATCCGCCGGATTGCTTAGATGCGGCAAGAGTTGCAGACTGAGGTGG…
			AG-N01f_039_E17	AgMYB6	264-401	3	576	4e-14	67	CAN84078.1|hypothetical protein [Vitis vinifera] >gi|157343660|emb|CAO68166.1| unnamed protein product [Vitis v …	2e-53	84	AT4G09460.1	AtMYB6, MYB6 | myb domain protein 6	3e-56	FQ342231	GGGGGTTTTTTTTTTTGTAGGCCTTCCATTTCGTCTCTCTCTCTCCCTCTGTGCATGCTTTCATCTCTGATTCTCTCTGTAGATCACTCACTCACTCCATGAGGAAACCTTGCTGTGAGAAGGAAGAGACAAACAAAGGAGCATGGTCTCAGGAAGAAGATCAGAAACTCATTGATTACATCCAAAGCCACGGCGAAGGGTTGCGCCGATGTGGGAAAAGTTGCCGACTGAGATGGATAAATTATCTAAGGCCAGACCTTAAGCGCGGCAACTTTGGAGAAGACGAAGAGGATTTAATCATCAGGCTTCATGCTCTCCTCGGGAACCGGTGGTCGCTGATAGCGGGAAGGTTGCCGGGAAGCACTGACAACGAGGTAAAGAATTACTGGAATTCTCATA…
			AG-N01f_019_H03	AgMYB7	263-400	2	411	2e-13	67	ABD83304.1|Fgenesh protein 125 [Beta vulgaris]	4e-57	87	AT3G30210.1	ATMYB121, MYB121 | myb domain protein 121	3e-64	FQ344055	GGGGGTGCCATACAATTTTGAAACAGCGTACTAATTAGTGGAAGTGATCGAAATTATGCAAACGATGATGGCGTGGGGGATGCCGGAACAACAAGGGTGGAGGAAGGGTCCTTGGACTCCTGAAGAGGATAAATTGCTTAGCGACTATGTAAGCTTGCATGGAGAGGGAAGATGGAGTTCTGTCGCTAGATCCGCAGGCCTGAATAGGAGTGGTAAGAGCTGCCGGCTAAGGTGGGTGAATTATCTCAGGCCTGGTCTCAAGAGAGGCCAATTAACACCTCAAGAGGAAGGCATCATTATTGAGCTTCATGCTCTTTGGGGTAACAAGTGGTCGACTATTGCAAGATACTTGCCCGGGAGAACAGACAATGAGATAAAAAACTACTGGAGAACACATTT…
			AG-R01f_038_C05	AgMYB8	332-469	2	692	4e-12	63	CAN76459.1|hypothetical protein [Vitis vinifera]	3e-79	82	AT1G68320.1	MYB62, AtMYB62, BW62B, BW62C | myb domain protein 62	4e-86	FQ360945	GGGGACAGATCTATCTTAAACACATCAAAAAAAGAGAGAAAGAACAACCTTTGCAACCCCCCCTCCGAGAGAGAGAGAAGCACAGACAACAAGGAAAGGAGAGTAGCTATCAGCTATGCCTTCTCCTACAAAGAAGGTTTGCAAATCTAATGAAGAAGAGATGGAGCTAAGAAGAGGTCCATGGACTCTTGAAGAGGATAGTATGCTCATCCATTACATTGCCTGTCACGGGGAAGGTCGTTGGAATCTGCTAGCTAAATGTGCAGGACTGAAGAGAACTGGAAAGAGCTGTAGATTGAGATGGCTGAATTATTTAAAACCCGATATTAAGCGCGGGAATCTCACGCCGCAAGAACAGCTCTTGATCCTTGAACTCCATTCCAAGTGGGGTAATAGGTG…
			AG-N01f_029_A15	AgMYB9	76-213	1	748	5e-12	63	EEE96766.1|predicted protein [Populus trichocarpa]	4e-75	63	AT1G68320.1	MYB62, AtMYB62, BW62B, BW62C | myb domain protein 62	1e-57	FQ343263	GGGCGTTCAGGGTTGAGGAGAACTGGCAAGAGCTGCAGATTGAGATGGCTAAACTATCTAAAACCAGATATAAAGCGTGGAAATCTCACCCCACAAGAGCAGCTTTTGATTCTTGAACTCCACTCCAAGTGGGGTAATAGGTGGTCGAAGATTGCGCAACATCTACCGGGAAGAACGGACAACGAGATCAAGAATTATTGGAGAACAAGGGTGCAGAAACAAGCAAGGCTTTTTAAGATTGATACCAATAGCACAACATTTCAAGACATTATTCGGCGCTTTTGGATGCCGAGGTTGCTTCAAAAGATACAAGAATCATCTTCTTCAGGCCTGTTTGTCCAAGACTCAGCAATCCCTCAGCCTCTTGACAATTGCCATCAACAACCACCACCAGCAGCA…
			AG-N01f_013_L12	AgMYB10	393-527	3	626	5e-11	57	EEE80410.1| predicted protein [Populus trichocarpa]	2e-65	86	AT3G49690.1	RAX3, MYB84, ATMYB84 | myb domain protein 84	2e-75	FQ344605	GGGGAATTTCTCGAATTTAATATACAACTTTTATGCCACACCCTTCTTAAAAAAATCAAATGGCTGTTCCGGAAACTGTCTATCTTCCAGCTTTCATAATCCTCTCTCTCTATCTCTCTTACAATTCTTGTTGGAATATTGTATAGAGAGAAGCCATAGCATCAAGCTCAAAGCAACACCAAGAGAATATGGGGAGAGCTCCTTGCTGTGACAAAGCAAACGTCAAGAAAGGCCCATGGTCGCCTGAAGAAGATGCCAAGCTCAAGTCATATATAGAGCAGCAAGGCACCGGTGGTAACTGGATAGCTTTACCACAAAAAATCGGCCTCAAGAGATGTGGCAAGAGCTGCCGCCTTAGGTGGTTAAACTATCTCCGCCCAAATATCAAGCATGGAGGAT…
			AG-R01f_025_P15	AgMYB11	351-488	3	605	1e-10	60	CAN63179.1| hypothetical protein [Vitis vinifera]	7e-79	88	AT3G06490.1	MYB108, AtMYB108, BOS1 | myb domain protein 108	1e-88	FQ351307	GGGGAAGTTAATCAAACTCTCTCTCTCTCTCTCTCTCTCTCTTTCAATCTCTCTAAAGCTCTATCTCTCCCAATCCAAAAGGCCTTTGTGTTTCAATCAATCAGTTCCTCCGGCCATTTAAGGGAATGGATGTTAAAGGGAGAGGTCGCGGCTCCTCCATTCAAAGCGAGGAAGATCAGACGGACCTCAGGAGAGGTCCATGGACTGTTGATGAGGACTTCACACTCATGAATTACATTCATCGTCACGGCGACGGTCGCTGGAACTCCCTTGCTCGCTGCGCCGGTTTGAAACGAACTGGGAAGAGCTGCAGATTAAGGTGGCTCAACTATCTTCGCCCGGATGTTCGACGTGGAAACATCACCCTAGAAGAACAGCTTTTGATTCTTGACCTTCATT…
			AGCL3535Contig1	AgMYB12	331-465	1	1135	2e-10	57	CAO63028.1|unnamed protein product [Vitis vinifera]	4e-75	60	AT5G57620.1	MYB36, AtMYB36 | myb domain protein 36	1e-71	FQ339927, FQ349677	AAAGAGAGATGGGAAGGGCTCCTTGCTGTGACAAGGCCAACGTGAAAAGAGGGCCATGGTCACCTGAAGAAGATGCAAAGTTGAAAGAGTATATAGAAAAATCTGGGACTGGAGGGAATTGGATTGCTCTTCCTCAGAAAGCTGGTCTTAAGAGATGTGGGAAAAGCTGCAGATTAAGATGGCTTAACTATCTCAGACCCAACATTAAACATGGTGAATTCTCTGATGATGAAGATAGGATAATATGCAGCCTCTTTGCTACCATAGGAAGCAGGTGGTCAATAATAGCAGCTCAGTTGCCAGGAAGGACTGACAATGATATTAAGAACTACTGGAACACCAAGCTGAAGAAGAAGCTAATGGGTGTATTTCCTCAATCTCAGAGAAAATCCCACCAAG…
			AG-R01f_022_H06	AgMYB13	242-376	2	591	4e-10	55	EEE90777.1|predicted protein [Populus trichocarpa]	4e-70	74	AT3G49690.1	RAX3, MYB84, ATMYB84 | myb domain protein 84	6e-73	FQ351641	GGGGGAGAACCTCTCATCGATAGACAAAGAAAAAAACATGGGGAGAGCTCCTTGCTGTGACAAAGCCAACGTCAAGAAAGGACCATGGTCGCCCGAGGAAGATGCCACTCTCAAGGCATACATCGAGCAGCATGGCACTGGCGGCAACTGGATAGCCTTGCCCCAGAAGATAGGCCTTAAGAGATGCGGGAAGAGCTGTCGGCTTAGATGGTTGAATTATCTCCGGCCAAACATTAAGCACGGAGGGTTTTCCGAGGAAGAAGATAACATTATTTGTAGCCTCTATATAAGTATTGGAAGCAGGTGGTCCATCATCGCAGGACAATTACCAGGGAGAACTGATAACGATATAAAAAACTACTGGAACACAAGGCTGAAGAAGAAGCTCCTAGGCAAGCA…
			AG-N01f_038_B24	AgMYB14	286-414	1	661	1e-07	51	ABH02833.1|MYB transcription factor MYB70 [Glycine max]	4e-53	61	AT2G23290.1	AtMYB70, MYB70 | myb domain protein 70	4e-61	FQ342335	GGGGGGTAACAGAGACTCCGAGGCCTCTCAGAGAAACCGAAAAACAAAAAGAAAAAGCTTTATTAGGTTTTGTTCTAGGGTTAGGGTTCTTGATTGATGGAGAGGGACGGGGATCGGGTAAAGGGTCCGTGGAGCCCCGAGGAGGACGAGATGCTGAGGAGGCTTGTGCAGAGCCACGGGCCTCGGAGCTGGTCGGTGATAAGCAAGGCGATCCCGGGGCGTTCCGGGAAGTCGTGCCGGCTCCGGTGGTGTAACCAGATCTCGCCGGAGGTGGAGCACCGGCCGTTCACGCCGGAGGAGGACCAGATCATCGTCAAGGCCCATGCCAAGTACGGCAACAAGTGGGCCACCATCGCTAGGCTCCTCAACGGCCGTACCGACAACGCGATCAAGAACCAC…
			AGCL2551Contig1	AgMYB15	385-480	1	482	8e-07	62	EEE94076.1| predicted protein [Populus trichocarpa]	7e-46	70	AT3G02940.1	MYB107, AtMYB107 | myb domain protein 107	6e-55	FQ355600, FQ354506	GGATTTAAGGAAGGCAACCCACTTAAGACAAGGTTGGATTTAAGGGAGGCAGCTGCCAATTCTTGGAAGATTGCAAGTCAAAAATGGGAAGGCCTCCTTCTAATGATGACAGTGGCCTCAAGAAAGGCCCTTGGACACCTGAAGAAGATCAAAAGCTTGTCAAATATATCCAAAAACATGGACATGGAAGCTGGAGAGCCCTTCCCAAACTTGCAGGTATGGAACCATTACACCACTCCCAACTCTCTTCTCTCTCTCTCTCTCTCTCCCTCTCTCTCTCTCTCTCTCAAGCGAGTCTTCTTTGTGCTTTTACAGGGCTTAACAGATGTGGGAAGAGTTGCAGATTAAGATGGACGAACTACTTAAGGCCTGACATCAAGAGAGGGAAATTTTCCCAAG…
			AG-N01f_020_K06	AgMYB16	308-382	2	631	1e-06	76	EEE88254.1| predicted protein [Populus trichocarpa]	2e-13	90	AT5G57620.1	MYB36, AtMYB36 | myb domain protein 36	4e-15	FQ343941	GGGCATATTATAATATTTGGATCTTGCTTAGATTGCTTTTTCTTCCATATCTTCCGTGAAGATTTTGTAAATTAATCAACCCAACAAGTATATTGATTATTTTGGGAACTCAGTGGCCTTTCTTTTCTTTTCTTTTTTGTTTTCCCCCTGAGCTAGAAGAAAAGTTGCTTATTTCCTGTCTTTTCTTTTCTTTTTCTATTTCCCTTAACTGCATGCATGCCAAGTTTAGATCTCCATGACATGATTACTCAGTTTACATTTCTTCTTATGCAAGTAATTGTTCACAACAAGTGAGTTCTTTAAGTGTAGGTGGTCAATAATAGCAGCTCAGTTGCCAGGAAGGACTGACAATGATATTAAGAACTACTGGAACACCAAGCTGAAGAAGAAGCTAATGGG…
			AG-R01f_009_M14	AgMYB17	533-598	2	756	0.004	63	EEE99927.1| predicted protein [Populus trichocarpa]	1e-42	93	AT4G09460.1	AtMYB6, MYB6 | myb domain protein 6	9e-53	FQ352857	GGGGGACGCTCCCTGAAGAATCAAAATCATCTCTCTCTCTCTCTCTCTCTCAAACTCTTGTTTTCCATTCTTATCCTCATTAGTTTCAAATAATTGGTACAGACAAAGGCGGTAAGAACCTCGGAAAACATCAAACAAAGCTTATCCATTCCATTTACTACTCTACAAAATTTTCTCCATATCTATCCAGAAAATCCACCGCTTTATTCACACAAAACTTCGACGGCATGGGACGCTCACCTTGCTGTGAAAAAGCGCACACCAACAAAGGCGCCTGGACCAAAGAGGAAGACCAGCGCCTCATCGACTACATCCGCGCCCACGGCGAAGGCTGCTGGCGCTCCCTCCCCAAATCCGCCGGTACATCCATCCATCCATACATACCCATCTGTCTTGATT…
		>AT3G11280.2/Ath018688 (128-172)	AG-J07f_007_B21	AgMYB18	501-367	-2	604	1e-20	88	EEF02403.1| predicted protein [Populus trichocarpa]	5e-52	64	AT3G11280.2	Duplicated homeodomain-like superfamily protein	2e-44	FQ355906	ACATCGACAATCGTTGCCTCAGCCTCGTTTCTGTTGCCTAAACATTGCGTTGAGCTGTTTGGTGTGAGCTCCATCATAAGCACTGCCATAGAGATTGTGATCCTGCGCTTTAAACTCATAGGGAGGCGACATTAAAAGGCTTTCATAAGTTGAGTTGAAGACAGAGACTGCTTCGCTTTGTGTTTAATTCCAGTCAAGCGACATTCTTTGAGTCCTAGAGGGCTTTTGCTGCGGTGACAGAACAGGAGACTGATCATATGAGTAAGGTTTTTGGTCTTCAGAGGTGGTCTCTATGAGATTAACGGTTGTGATATCATGGATGCTCGGCCTCCTCTTATCTTTCCCTCCCGAAAGCTGCCTTATGAAGTATTTCTGAGCATGGCTTGCCACCTGAGTTGG…
			AGCL2948Contig1	AgMYB19	185-319	2	713	3e-18	80	BAB86892.1|syringolide-induced protein 1-3-1A [Glycine max]	9e-64	69	AT5G04760.1	Duplicated homeodomain-like superfamily protein	2e-56	FQ343131, FQ360903	AAGTCACAGAGGGAGGTCAGGGAACACTACGAGGATCTGGTACGCGACGTGCTCGAGATCGATTCGGGCCGGGTGGAGCTGCCGAGTTACACCGATGATTCTGATGGGTGGGACTCGCCGAGTCAGATCTCGTTCGGGTCGAGGACCAAGCACGGTGACGCTGAGAGAAAGAAGGGGACGCCTTGGACTGAAGAAGAGCACAAGTTATTTCTGATAGGGCTGCAGAAATTTGGCAAGGGTGATTGGAGGAGCATTTCAAGGAATGTGGTTGTGACAAGGACACCGACTCAAGTGGCTAGCCATGCCCAGAAGTACTTTCTTCGCCAGACCTCGGTAAAGAAAGAGAGGAAGAGGTCGAGCATACACGACATCACCTCGGTGGATAACAACAACTCGGCG…
Myb-related	None	>AT1G01520.1/Ath016380 (61-105)	AG-N01f_020_J20	AgMYB-related 1	380-511	2	672	4e-05	45	CAN66264.1| hypothetical protein [Vitis vinifera]	6e-62	65	AT5G56840.1	myb-like transcription factor family protein	7e-40	FQ343945	GGGGGTGTTCTCTCTCTCTCTCTCTCTCTCTCTCTCTCTCTGAGAAGTTGAGGTTGTCCCTGTGAACATGGGCAGAAAGTGCTCACATTGTGGAAACGTAGGCCATAATTCGAGGACTTGCACAACTTACAGGGGGACATTTTCTGGTGGTCTTAAGCTCTTTGGAGTGCAACTTGACCTCTCTTCACCTTCTGCAGTTGCCATGAAGAAAAGTTTTAGCATGGATTGCTTGTACCCATCATCATCCTCATCATCATCCCCATCTTCATCATTGTCCTCATCCAGAATTTCCCTCGATGACAATTCTGATAGAACAGCTTTTGGTTATCTCTCTGATGGTCTCATCGGCCGACCCCAAGAGAGGAAAAAAGGAGTTCCATGGACAGAAGAGGAGCACAG…
	ATTRB2, ATTBP3	>AT5G67580.1/Ath012945 (5-55)	AG-R01f_030_C11	AgMYB-related 2	288-440	3	760	1e-19	84	AAZ20445.1|MYBR6 [Malus x domestica]	3e-68	81	AT5G67580.1	TRB2, ATTRB2, TBP3, ATTBP3 Homeodomain-like/winged-helix DNA-binding family protein	1e-53	FQ350873	GGGTCCATGTTTTTCAATCCTATATTTCGTCAATAAAAATCACAACTGTTCGAACAAAATTTGGCTTATAATCCGAAATGATTAGCACGTGAAACCCACCTATTTCTCTCTAATTCTCTGCCACACCCCCCTCAGATGTAAAATTGAGAATTGGATTGTCTCAGAATCTGTCCGTTTATTTCTGGGTACAAAAGATTTTGATACGTTTTTGCGGCTGTTGAGGCGGCAGGATCAACTTTTCATAATTTGTTCAAGAAGGGTTTTGGAGTTTGTTGATGGGTGCTCCTAAGCAAAAATGGACAGCAGAAGAAGAAGCAGCCCTTAAAGCTGGAGTCATTAAACATGGGGCAGGCAAATGGCGCACAATACTAACAGACCCGGAGTTCAGTGGCATCTTAC…
	CPC	>AT2G46410.1/Ath017060 (37-77)	AG-R01f_003_G20	AgMYB-related 3	171-290	3	478	1e-12	75	CAO69688.1| unnamed protein product [Vitis vinifera]	1e-25	71	AT2G46410.1	CPC | Homeodomain-like superfamily protein	4e-15	FQ353426	GGGACCCCCCCCCAAACACATCTCACCATTGGCTGATCTACATATTTCCCAAAATTTTGTTCCCCATGGCTGACTCTCAGCTCTCCACTTCCAATGGGGTTAGGAACCAAACCCCTTCGAATGACACTTTGGCCGACTCTCAAGAGGAAACAAGTGAAGAATCAAAGCTCCAATTCTCTGAAGATGAGGAAACGCTTATTATAAGGATGTACAATCTGGTTGGAGAAAGGTGGTCTCTAATTGCTGGAAGGATCCCAGGAAGAACAGCTGAGGAAATTGAAAAGTACTGGACTTCTAGATACTCTACAAGTGAATGAACGTACAAAAAATTGGTTTAACAAATATAACAAGAGAACTCTTGTCAAATTTGTCTACTTTCTTATTCCCCCAAGTTCCTAT…
NAC	ANAC003	>AT1G02220.1/Ath004218 (4-128)	AG-N01f_030_K10	AgNAC1	253-627	1	670	2e-20	40	EEE93727.1|NAC domain protein, IPR003441 [Populus trichocarpa]	2e-74	84	AT1G34190.1	anac017, NAC017 | NAC domain containing protein 17	5e-75	FQ343066	GGGGGACCACAACATTGTTTGACCAAACCACCACTCGCAGTCGCAGGCCAAAACCCTCGCTCTCTTTCTCTCTCTCTCTCTGATCCAAAATCGGATCACTTAGAATCCAATTCTCTATATTCTGAGATCCCCAATTTCGAGTTCTCACTGAATCATCTAGAATACCCAAGGAGATCGTATATTTTTAGGGTTTTTGTTTCGAGGAATCGATGAAGGTGAAACCGGAGTCGTGTTTGGGGGACGACGTGTGGCCGCCGGGGTTTCGGTTCCACCCAACCGACGAGGAGTTGGTCCTGTACTATCTGAAGAGGAAGATCTGTGGGAAAAAACTCAAGCTCGATATCATCCGCGATACCGACGTTTACAAGTGGGAGCCCGAGGAATTGCCCGCACAATCTA…
			AG-R01f_004_B14	AgNAC2	221-589	2	647	2e-19	34	EEE89350.1|NAC domain protein, IPR003441 [Populus trichocarpa]	5e-70	84	AT5G04410.1	NAC2, anac078 | NAC domain containing protein 2	3e-82	FQ353380	GGGGGATCTTCAGATGTTACCGAACTTCTTGAGCAAGAAAGGCTCTCTCTCTCTCTCTGTCCCTCTCTCTCTCTCTCTCTCTCTCTCTCAATCGTCTGAAACCCTAAATCTAATCCATCATTTCGGTTGGAATTGAAACCCGAAACCTAATCCTAATTTCCACATCGACAGTTACGATTCGAATTCCATGGGCCGTGACTCTGCAACATCACTCGCTCCTGGGTTCCGATTCCATCCGACCGACGAAGAACTCGTTCGCTTCTACCTCAAGCGCAAGGTCGCCGGCAAGCCTTTCCGGCTCGACCCCATCTCCGTTATTGACATCTACAAGTCCGAGCCCTGGGACCTCCCAAGCAAATCCAAGCTGAAGAGCAGGGATTTGGAGTGGTATTTTTTCAG…
			AGCL748Contig1	AgNAC3	162-530	3	696	3e-19	38	CAO39228.1|unnamed protein product [Vitis vinifera]	4e-87	91	AT1G52890.1	ANAC019, NAC019 | NAC domain containing protein 19	e-102	FQ343216, FQ354227, FQ353744, FQ346625, FQ346940, FQ340785	GGAAAAAGAAAAAAGAAAGAAATAAAATTCAAAAAAAACATTTTAGTTTCTTTCTCTCTCTCTCTCTCTCTCTCTCTTTTGAATTCTTTCGCTTTGTGAAAAACAGTCGCCGGCAATGGTTGTGCCGGAGACAGGCCTACTTTCTCAGCTAAGCTTGCCGCCGGGATTTCGGTTCTATCCGACAGATGAGGAGCTTTTGGTGCAATATCTATGTAGAAAAGTAGCTGGGCACCATTTCAACTTGCAAATTATTGCTGAAATTGATTTGTACAAGTTTGATCCATGGATTTTACCAAGTAAAGCAATATTTGGTGAAAAAGAATGGTACTTTTTCAGTCCTAGGGACAGAAAGTACCCAAACGGTTCAAGACCAAACAGAGTTGCAGGTTCCGGGTATTG…
			AGCL918Contig1	AgNAC4	310-675	1	713	9e-19	41	EEE82665.1|NAC domain protein, IPR003441 [Populus trichocarpa]	3e-75	92	AT5G13180.1	ANAC083, VNI2, NAC083 | NAC domain containing protein 83	3e-84	FQ332139, FQ331165, FQ329197, FQ349673, FQ347209	AAACACCCACTCTTTCCTGTCCAACTTTTCCTTTCTTTATGCCTATAATCTCCCTTTTCTTTCTTGTTCTTGTTCCTTCTTGTTCTTGTTGATTACCTTTCTTGTTATTCCTCATGCTTTAAGGGGCTATAAGAAGTCTGCATGACTTGCTTGAGTTGTGTGTAGCTCAGCTGGGTCGAGTTATATATATCCCGGGACAAAAAAGGCTTAATTAAAAGGCTTGTTTTCAACGGTGAGTTGTTGGTTTTGAAGGGCGTGTTTTCTGAGATGGAGAAGCTTAACTTTGTTAAGAATGGTGTGCTAAGGTTGCCTCCTGGCTTTCGTTTCCATCCCACGGATGAAGAGCTTGTCGTTCAGTACTTGAAGCGCAAGGTGTTTTCCTACCCCTTGCCTGCCTCC…
			AGCL3015Contig1	AgNAC5	129-491	3	671	4e-18	36	ACC66316.1|transcriptional factor NAC35 [Glycine max]	8e-93	86	AT1G56010.2	NAC1, ANAC022 | NAC domain containing protein 1	4e-85	FQ331851, FQ332921	ACGACTGGACCTCCTTCTTTAACCAACTTGATCATATTCTCTCTCTCTCTCTCTCTCTCTCTCTCTGTATTTTGAGAAAGAAGAAGAAAAAAAATGAGCAACATAAGCATGGTAGAGGCAAAGTTGCCACCGGGATTTCGTTTCCATCCAAGAGATGAAGAACTGGTATGCGATTACTTGATGAAGAAGGTAACAAGCAGTGGCTCCCCTCTTCTGATTGAAGTTGACCTCAACAAGTGCGAACCTTGGGATATTCCTGAAACGGCTTGTGTGGGAGGCAAAGAATGGTACTTCTATACTCAGCGTGATCGAAAATATGCGACCGGACTACGAACAAACCGTGCAACCGCCTCAGGCTATTGGAAGGCCACCGGGAAGGATAGGTCGGTCCTTCGCAAA…
			AGCL1894Contig1	AgNAC6	100-489	1	598	8e-18	43	CAN73792.1|hypothetical protein [Vitis vinifera]	7e-39	56	AT3G49530.1	ANAC062, NTL6, NAC062 | NAC domain containing protein 62	3e-39	FQ333497, FQ333333, FQ350581	GACTCTTTCACTATTCTCCAATCTTCTTCGAGCGAGCGTGCGAGCGAGTGTGCGAGTGTGCGTGTGTGATGGCTATGTTGTCTTTGACTAATCAGCCATGCGGGGTCAGGTTCAGTCCGACGGACGAGGAACTCGTCCAACTGTACTTGAGGCCAAAGATCAGTGGGAATGATGAAGAAGTTGGCTTCATTCGCGAAGTTAATTTCTTCAAACGGGAGCCCCGGGAGTTGCCTGATTTCTCCGGCATAGAGACAATTACAAAGGATCAAGAGTGGTTCTTCTTCTCGCAACATGATCTGAAGCACCGGAATGGGAATCGGTTGAACAGGAAGACCGATGCTGGGTGCTGGAAAGTAACTGGTACGGATCTCGAAATCTGGTCCGTTGGCGGAGAGAGCT…
			AGCL1106Contig1	AgNAC7	128-493	2	1158	2e-17	37	BAE48667.1|NAC family protein [Prunus mume]	2e-132	79	AT1G01720.1	ATAF1, ANAC002 | NAC (No Apical Meristem) domain transcriptional regulator superfamily protein	e-127	FQ329957, FQ329611, FQ329334, FQ338942	GTCAACACAATTCATATTTTCTACGTTCTAATTCTCAATTATCCACGCTCTCGCACAGGCACACTCATAGACTTTCTGTCTCGTGTTACCGCGCGATGCACCCACCAACAAATGTGCAATGTGCCGGCCCCAAATGTCTTGACGCTGACCCACATCGAAATTTAAAAGGGCTTGTGCATGTACATGAACATATCCTGCAACGGCGACATCTGATTAGTGCTCTGAAACTGTGCGCCGAACCCATTGTCCAGGGTGGCATCCATGTAATTAAACGGGAAGTCCAGGGTCTTTTCCCAGTACTTGGGCTCGCTCTGCACCTCGCACGTGAACTCCGGCGATACCACGTGCTCCGAGCAGCTCGAGTCCGTGTGCAGCCTCGGCACCGAATCCGACGTGTCG…
			AG-R01f_028_N21	AgNAC8	258-671	3	778	4e-10	30	CAO42089.1|unnamed protein product [Vitis vinifera]	2e-109	86	AT1G25580.1	SOG1, ANAC008 | NAC (No Apical Meristem) domain transcriptional regulator superfamily protein	e-113	FQ346251	GGGGAGTGAGCAGACGAATCGTCGAAGCCGACGAAAATTGACGGTCTCTGAATCTCTCTGACCTCGTCACCGCCGCTCCTCCCATGGCTGGACCATCATGGTTAGTGGACAGTAAGAGAATTGCAACAAAAATCAAGAGTGCATCTGGAACATGTCATCATGAAAGAGTTGTATGGAAAAGCAACCCCACCAGAGCTTGTCCCAATTGCCAGTTTATGATTGACAACAGTAATGTTGCTCAAGAGTGGCCAGGACTACCTAGAGGTGTAAAGTTTGATCCATCTGATCAGGAGATTATCTGGCACTTACTTGCAAAAGTTGGAGTAGGGGATTTTAAACCTCATCCTTTTATTGATGAGTTTGTCCCAACTATTGAAGAGGATGACGGAATCTGTTATA…
			AG-R01f_027_H23	AgNAC9	200-400	2	627	8e-10	39	EEE93276.1|NAC domain protein, IPR003441 [Populus trichocarpa]	2e-44	71	AT5G08790.1	ATAF2, anac081 | NAC (No Apical Meristem) domain transcriptional regulator superfamily protein	2e-49	FQ351137	GGGGTTTTTGGTAAATTTTGTAATCCAATCACGGAAAATTTTCAGTTTTGGTGTATGGGTTGGGTGAATCTGCTTGACTTGGTTCATTTCTTGGTTTTTCGGCATGAATATATCAGAAATTATCTCCTGTTTTACTCAATTAAGTTGGTTTATTTTGGTTGATTTTTGCGCAGACATGGCTCTTCACGGTGAAAAGGAATGGTATTTCTTTACCCCAAGGGACAGAAAATATCCAAACGGTTCGCGGCCGAACCGGGCAGCTGGAACCGGATACTGGAAGGCGACCGGAGCGGACAAGCCGATTGGGAAGCCCAAGCCTCTGGGAATAAAGAAAGCACTTGTTTTCTATGCTGGAAAAGCCCCTAGAGGAGTCAAAACAAATTGGATCATGCACGAATA…
			AGCL2658Contig1	AgNAC10	217-414	1	709	2e-09	42	EEF05602.1|NAC domain protein, IPR003441 [Populus trichocarpa]	8e-58	74	AT3G18400.1	anac058, NAC058 | NAC domain containing protein 58	4e-51	FQ357610, FQ357266	CACCAAATAGAACCAATCATCGTCACTCATGCGCAAAAGTTATGAAAACTTATACTGATCAACATCCATGGTTCGGTATTGAACAAGAATATACTTTATTTGAATCTGATGGTTCCGTACTCGGTTGGCCAAAAGGAGGTTTCCCTGGACCTCAAGGTCCCTATTATTGTTCAGTTGGTGCGAATGTTGCTTTTGGTCGTGACGTTGTGGAAGCTCATTATCGTGCATGTCTTTATGCTGGAGTAAATATTTCTGGTATTAATGCTGAAGTTATGCCTGGTCAATGGGAATTTCAAGTCGGACCATGTGAAGGAATTGATATGGGAGATCATCTTTGGATAGCTAGATTCCTTTTACAACGTGTTGCAGAAGATTTTGGTATCATTGTATCATTCCATC…
			AG-R01f_007_M21	AgNAC11	24-173	3	615	2e-07	46	CAO48358.1|unnamed protein product [Vitis vinifera]	1e-69	70	AT1G69490.1	NAP, ANAC029, ATNAP | NAC-like, activated by AP3/PI	3e-55	FQ353050	GGGCAAATGGGGTCCGGCCCAACAGAGCAGCGGTGTCCGGGTACTGGAAAGCCACCGGCACGGACAAGGCTATCTACAGTGGGTCTAAGTACGTCGGGGTGAAGAAAGCTCTCGTGTTTTACACGGGTAGGCCGCCGAAGGGCGTGAAGACAGATTGGATTATGCACGAATATCGCTTGTGCGATTCACGTAAACAACCCAGCAAGCATATGGGATCCATGAGATTGGATGATTGGGTCCTGTGCAGGATCTATAAGAAGAAGCCTATGGCTAAGTCTTTGGAGCAAAAAGAGGAAGACTCCCTGTCCCTGCCTGCTCAAATTGATCCTAGAGAGCAGGAACACATGTCAAAATTTCCAAGGACCTGTTCCATTACTCAACTATTGGATATGGACTACT…
			AG-J07f_002_G19	AgNAC12	264-434	3	456	4e-06	42	CAN73792.1|hypothetical protein [Vitis vinifera]	6e-26	54	AT1G33060.2	ANAC014, NAC014 | NAC 014	1e-27	FQ356624	GATTTCGAGCGGCGCCCGGGCAGGTAGCGAGTGTGCGAGTGTGCGTGTGTGATGGCTATGTTGTCTTTGACTAATCAGCCATGCGGGGTCAGGTTCAGTCCGACGGACGAGGAACTCGTCCAACTGTACTTGAGGCCAAAGATCAGTGGGAATGATGAAGAAGTTGGCTTCATTCGCGAAGTTAATTTCTTCAAACGGGAGCCCCGGGAGTTGCCTGTCTGGTTTCTTTGAGTGTAGATTTCTCCGGCATAGAGACAATTACAAAGGATCAAGAGTGGTTCTTCTTCTCGCAACATGATCTGAAGCACCGGAATGGGAATCGGTTGAACAGGAAGACCGATGCTGGGTACTGGAAAGTAACTGGTACGGATCTCGAAATCAGGTCCGTTGGCGGAGAGA…
			AG-N01f_041_P06	AgNAC13	4-153	1	694	6e-06	42	EEE96051.1|NAC domain protein, IPR003441 [Populus trichocarpa]	2e-56	59	AT4G35580.3	NTL9 | NAC transcription factor-like 9	3e-39	FQ341982	GGGAGGGCAACCATTGCTGGGTACTGGAAGGCAACTGGTAAGGATCGGCAGATCAAGTCTGGAGCGAACTTGATTGGAATGAAGAAGACGTTGGTCTTCTATAGAGGGCGTGCTCCTAAGGGCATGAGGACCCATTGGGTCATGCACGAGTACCGCACTACCCTGAAGGAGCTTGATGGAACCAACCCTGGTCAGAGTGCCTTTGTCCTCTGTCGCCTCTTCAAGAAACAAGATGAGACTATTGAAGGTTCAAACTGTGGTGAACCTTATCCCACTGTTTCATCTCCTACCACTGCCAAATCTTCTCCTGAAATCACACAGCCTGAGCTAGCACTGGATCCAATATCTCCATCATTTGGAGGGCAAGCTGAAAATTGTCCCACAAGTACTGACGTTTGT…
			AG-N01f_034_B04	AgNAC14	434-733	2	733	0.008	27	EEF04964.1|NAC domain protein, IPR003441 [Populus trichocarpa]	2e-11	43	AT3G17730.1	anac057, NAC057 | NAC domain containing protein 57	6e-10	FQ342678	GGGGACATCATTCTCGAGCCCTGTGTTTGTTCCCAAAAGAAACTCCTCGTTTGCTTCATTCTTCTTCTTCTTCTTCAATTTCAATGCATTAACTAGCACGATAAGGAAGCGCATGGAAATGAAGAGGATATCTGAACCAACTTCAATAATCTCCGGTCCTCTCATTCTTCTTTTTCTTCCGCCGTGGCCCGGTACACCCACAACACATGCAGAGGGCAGCTATGAAACAATCTAGTCTTCAACAGCAACGAAAAAGAATGGAAGAAATAAGCCGAGTTGAACAGGGCAATGCGGTACCGCCTTACTTAAACGGTACGTCGGTCGGTGCGGCAGGGCTTACAAATAAACCTCCGGTTTGCCCTATATTTTCATTTTACGTACTGAGAGAAATCCTTGTTA…
			AGCL1992Contig1	AgNAC15	5-064	2	719	4.4	45	ACD39370.1|NAC domain protein [Glycine max]	4e-31	39	AT5G09330.4	VNI1 | NAC domain containing protein 82	1e-25	FQ331427, FQ337714, FQ336009	TTGATTTTCCATGAAGGAAGAGCAAAAGGGGCACGGACAGATTGGGTTTTGCATGAGTACAGACTTGAAGATAAGAATTTGGCCGAGAGATACATTCAGAACAACAAATATGTGCTTTGTGTGATTTTCCAAAAGGACGGCCCAGGCCCAAGAAATGGTGCTCAATACGGAGTACCATATAAGGAGGAAGATTGGAATGATGATGAGGAAGTTGGCGGTGTAGAATCTGGCCCTTATACTGGTTTGTCTACCCCAGCCTATATGCTGCCTAGTAATTGTAACTGTTCAGTTGCTACTGGCACCTTGCAATTGGGTAGCACGGTTTCTGAGTCATGTTTGCCTGAAACCATGCCATCCCGATATGAGGGGATTCCAGCAGTTGGCTGTGTAGAATCTGGC…
NF-YA	NF-YA4	>AT2G34720.1/Ath017072 (97-153)	AGCL947Contig1	AgNF-YA1	198-368	3	878	5e-18	68	XP_505775.1|YALI0F23111p [Yarrowia lipolytica]	6e-19	56	AT1G30500.2	NF-YA7 | nuclear factor Y, subunit A7	3e-16	FQ357577, FQ357532, FQ357509, FQ357011, FQ356926	CGCTAATCTAACTCCCCCTAACCAAACTGTAGTTGTTGATCCATCTCTCCAGACTGATCCAACGAAATCATCTGGGTCTTTTGGCGCAGTTAATTATCATCCACCATACAGTTTGATTATGAGTCCAAGCCCTCATCAGTACGTTATTGGTACTTCCAGTACTCCCCCTGCAGCAACATCGGGAATGGATGAACAGGAAGAACCTCTTTATGTAAATGCTAAACAGTACCACAGAATTTTGAAACGTCGAGCTGCTAGGGCAAAACTTGAAGCAGAAAATAAGATACAGAGGGGACGAAAGAAATACCTCCATGAATCTCGTCATAAACATGCTATGCGACGACCTCGTGGACCAGGTGGTCGCTTTCTCACTGCGGCTGAAATTGCTGAATTAGACCG…
			AG-N01f_029_O22	AgNF-YA2	538-669	1	671	9e-17	81	EEE83696.1|predicted protein [Populus trichocarpa]	2e-34	73	AT1G30500.2	NF-YA7 | nuclear factor Y, subunit A7	2e-28	FQ343141	GGGGGAAGAGAATTTTTACTTATAAAGGGGCCTGTGAAGTTTCCCTGTAAGGCTTCAGCTCTTAATTAGTTGTCTGTTTTGTTTGGTTGCTGGGAAATGTGTGGAAATAAATGAGAGCTCGGAATTCGATCACTGGGTTCTGAAGTTTCGTTTTCTCGGTTTCTCGGCAGTACTTGGATTTGACTGTGGGGATTCAGCGTGCATTACAGCCTCATGAGTTCTTCTGCAAACGATCTTTCTGATAATAGTGAAGCTGATGAGCAGCAAAAGCTCTCAGAATCTCAGATTCATGTAACTGGAATGTCTCTTTCTGGTATCACTACTCCAAATGCTCAGTATCCAACACCTCCGCAGCTTGGAGCAGGACATGCTGTGGCACCGGCGGCTTATCCGTATCCA…
			AG-N01f_045_H11	AgNF-YA3	540-653/512-541	3	654	6e-13	73	EEE83696.1| predicted protein [Populus trichocarpa]	9e-32	53	AT1G30500.2	NF-YA7 | nuclear factor Y, subunit A7	2e-25	FQ341646	GGGGGGAAAAGGGCAAAATAGGTAGGTAGCAGTGAAGTACGGTGGTAAACTTTCGTTTTCCGGAACAGAATTAGTTTCACTTCCTGCAAAAAGGAAAAGAAGGAGAAGAGAATTTTTACTTATAAAGGGGCCTGTGAAGTTTCCCTGTAAGATTTGACTGTGGGGATTCAGCGTGCATTACAGCCTCATGAGTTCTTCTGCAAACGATCTTTCTGATAATAGTGAAGCTGATGAGCACCAAAAGCTCTCAGAATCTCAGATTCATGTAACTGGAATGTCTCTTTCTGGTATCACTACTCCAAATGCTCAGTATCCAACACCTCCGCAGCTTGGAGCAGGACATGCTGTGGCACCAGCGGCTTATCCGTATCCAGATCCTTATTATAGAAGCATCTTTGC…
			AGCL3110Contig1	AgNF-YA4	6-032	3	849	0.44	100	EEF04536.1| predicted protein [Populus trichocarpa]	2e-37	69	AT3G05690.1	UNE8, ATHAP2B, HAP2B, NF-YA2 | nuclear factor Y, subunit A2	2e-10	FQ337032, FQ337004	TCTGATAGCGGTGGTACTTTAAACTCATCAAAGGATGCAAATGGCAATGGTTCAAATTTTTCTGGGTCAGAGGTGACTAGTATGTACTGTAGGGGAGATCTCGATCTCTTTCCAATGAATCATCTCATGCCACGTGGCCACTCTCTATCAGACATGATAGACGGTGGGCGTGGCTTTGTTATGCCCAGTAAGTGGGTTGCAGCAGCAGCAGATAACTGCTGCAACCTCAAAGTCTGATAGCAGGGGATCAAATGGGATTGGACGATTTGTGCTACTTGTACAGTCGTACCAATCCCTACCCTTGCGGCAACCATTGCGGTTGCTAGGCAAATCATTCTTGGCTCATCGATTGGCTCATCTATAGACTCTAAGTAAGCAAGTCATTCTTGGCTCATCTGC…
NF-YB	NF-YB1	>AT2G38880.1/Ath006974 (19-111)	AG-R01f_008_O17	AgNF-YB1	389-547	2	549	2e-18	67	EEB17295.1|Nuclear transcription factor Y subunit beta, putative [Pediculus humanus corporis]	6e-19	80	AT2G37060.3	NF-YB8 | nuclear factor Y, subunit B8	5e-20	FQ352952	GGGGATATTAAAAATAAAAAATCTATAAACTTAAAAAAAACGAAAAAATAAATAAACGGAAGGTGGATATATAAATATATAACATAAACAAATAGCAAAGAAAGCAGCAACAACAATGAACGAACACGACGTTAAATTCGACGTAGGCGAAAACGGCGACTCGAACGACGTACTAGGCTCGAGTGGACTACTGCAATCGGGCGGCATGGCGTCCTCATCGCACCACCAGTCAGCGACAACAATCGCCGTAGCAGCATCGGACGAGAACTTCAATCTAGCCGGGATATTATCGGGAAGCGGCGGTTCGTTGACGCCGCTCCATCCGCAAATGAACAACGGGAATTCGGCGGGGGCCGGAGGATCGGATGACGAGGAGGTGCCGCATATTCTGCGCGATCA…
			AG-R01f_030_O03	AgNF-YB2	250-498	1	951	3e-15	36	EEE77217.1|predicted protein [Populus trichocarpa]	9e-75	90	AT5G23090.1	NF-YB13 | nuclear factor Y, subunit B13	3e-83	FQ350765	GGGGAATCGTCTGCGAGCGAGAACTTGCTCTCTTATCCTGAGAACCTCCCCCAAATGCCCTTCTCCGATAAATCCATATATCAACCATGCCCCTCCTGCTCCTCCTCCTGATTTCCCTCCAACTCGGGTCTTCAATCGGTTGACTCGTCCCTGCACGCCCGTAGATCCACGATCGCCTCCCTGATTCGACTCGGTAATTCGGTTTGAAGGTTTAGGATGGAGCCGATGGATATCGTTGGGAAGTCCAAGGAAGACGCTTCGCTTCCAAAAGCAACTATGACCAAAATCATCAAGGAGATGTTGCCTCCAGATGTACGTGTTGCAAGAGATGCTCAAGATCTTTTAATTGAGTGTTGTGTAGAATTTATAAACCTTGTCTCATCAGAGTCTAATGAAGTT…
			AGCL1681Contig1	AgNF-YB3	199-360	1	653	0.0002	35	EEE96805.1| predicted protein [Populus trichocarpa]	1e-23	53	AT5G23090.4	NF-YB13 | nuclear factor Y, subunit B13	3e-25	FQ329658, FQ330902, AG-R01f_020_H14	CTTTTGNNNGGCTGANNNNACTCGNNATGCAANNNCATTGATAATGAAAAAATTGGATCATTTCCTCCGGTNNCNNNTCGTTNNNNNANGCTATTTATTGATATACAGTAGGGATATATAGGTAGGTCCNNNAGTAAGGCAAAAAAGAGNNAGCAAATTGAATCGTCAGCCATTCTTCTTCACGGGGTTTGAGACATTAGGTGGGGATTCATCTGAATAAGCTGAAACGCCGTTGCTTTTGTCTTCAAAACCCTGCAGTGGGTCTGCGTATGATCGGGTACAAGGCCACCTGCTTGACTTTATGATCTCATCATCTATTGTCATATTCTCATCAAATATGTCGCCTCCATAAAGATTCTTCTTAGAGAAGTATTTTGCCATCAACCGACAAGTGTAGTC…
			AG-R01f_005_L12	AgNF-YB4	129-248	3	273	0.002	35	CAO67993.1|unnamed protein product [Vitis vinifera]	9e-18	88	AT5G23090.4	NF-YB13 | nuclear factor Y, subunit B13	2e-23	FQ353242	GGGGGGGTCTTCTATCGGTTTACTCGTCCCTGCACAACCGTAGATCCCCGATCGCCTTCCTGATTCGACTCAGTAATTCGGTTTGAAGGTTTAGGATGGAGCCGATGGATATCGTTGGGAAGTCCAACGAAGACGCCTCGCTTCCAAAAGCAACTATGACCAAAATCATCAAGGAGATGTTGCCCCCAGATGTACGTGATGCAAGACATGCTCACGATCTTTTAATTGAGTGTTGTGTAGACTACATTGAGACCTTCAAGAAATATGAAGCTG
NF-YC	HAP5A, ATHAP5A, NF-YC1	>AT3G48590.1/Ath019692 (43-147)	AG-R01f_041_N13	AgNF-YC1	81-383	3	426	3e-47	84	CAO71108.1| unnamed protein product [Vitis vinifera]	3e-58	97	AT1G08970.2	HAP5C, NF-YC9 | nuclear factor Y, subunit C9	3e-66	FQ360589	GGGAGCTTGCACAAAGCCAACTTGCTTATCAGCACATCCACCACCAACAGCAGCAGCAACTGCAGCAACAGCTCCAAAATTTTTGGGCAAATCAGTACCAAGAGATTGAGCAGAGTACAGATTTCAAGAACCACAGCCTGCCATTGGCTAGAATTAAGAAGATCATGAAGGCTGATGAGGATGTCAGGATGATATCAGCTGAAGCTCCTGTCATATTTGCCAGGGCCTGTGAAATGTTCATTCTAGAATTGACGCTTCGGTCTTGGAATCATACAGAGGAGAACAAAAGGAGGACACTCCAGAAAAATGACATTGCAGCTGCAATTACAAGGACTGATATATTTGATTTTCTTGTTGATATTGTCCCGAGGGAGGATTTGAAAGATGAAGTACTTGCTT…
			AGCL1985Contig1	AgNF-YC2	378-647	3	648	3e-43	85	CAN61083.1|hypothetical protein [Vitis vinifera]	6e-67	75	AT1G54830.2	NF-YC3 | nuclear factor Y, subunit C3	1e-55	FQ334178, FQ346107, FQ355642	GAATCGAAAACACGCTCAGCTTTTTCGTTTCGCTCTTCCTTCCTCTTCGGCCCTCAGTCTTGCGGAGCAGAGCAATACCCTTCTGTAAAAAGAGGCATTAAGTCTTGTCTTATTTAGCAAAATGGATCAGCATGGGCATAGCCAGGCCCCATCTATGGGATTGGTTGGTAGTGGAGCTCAGTTGCCATATGCCACTAATCTATATCAGACTAACCAAATGACTGGGACGCCGACTCATGGATCAGCTGTTACATCAGTTGGGGCTATTCAATCTACAGGTCAGCCTGCTGGAGCTCAGCTTGGACAACACCAACTTGCTTATCAGCATATCCACCAGCAACAACAGCAGCAACTTCAGCAACAACTCCAATCTTTTTGGGCAAATCAGTACCAAGAAAT…
			AG-N01f_043_D15	AgNF-YC3	182-418	2	637	4e-10	36	EEE82529.1|predicted protein [Populus trichocarpa]	3e-58	83	AT3G12480.1	NF-YC11 | nuclear factor Y, subunit C11	2e-53	FQ341863	GGGGGAGACGGGTTTTGGTAGATTTTTTCTGACAAGACGGTGATGATGATGATGATGGTGGTGGTAAAGCTGTGATTTGGTGTTGAAAATTCGATTCTCTTTTAAAGTTTTGTTTTATTTTTTTCGTTGGTGTTATTTCAATGCCTTTAGATCTGACACCATGAGGAAGAAGCTCGATACTCGGTTTCCTGCTGCTCGGATTAAAAAGATAATGCAAGCGGATGAGGATGTTGGCAAGATAGCGTTGGCGGTGCCTGTTTTAGTTTCTAAAGCATTGGAATTATTTTTGCAAGACCTTTGTGACCATACATACGAGATCACCCTGCAGAGAGGAGCGAAGACTATGAGTGCATTGCACTTAAAACATTGTGTACATAACTATAATGTGTTTGATTTTCT…
			AG-J07f_008_O19	AgNF-YC4	9-239	3	713	3e-09	36	XP_757053.1|hypothetical protein UM00906.1 [Ustilago maydis 521]	3e-26	72	AT5G19490.1	Histone superfamily protein	6e-26	FQ356875	ACAAAACAAAATTTCCGGTGGCCCGGATTAAGAAGATCATGCAAATGGACGAAGATGTAGGAAAAGTTGCTCAAGCCACACCGGTCTTAATTTCCAAAGCATTGGAATTGTTTATGCAATCACTAATAGATCATGCATGCCAAGAAACGAGAGCCAGGAATGCAAAACGGATGTCTGTTTCGCATTTAAAGAAGACTATTATGACAACAGAACAATTCGATTTTCTGAAAGATGTTGTCGCTAATATACCGGATCCCGTAGAAACTGGAGATGTAGAAGCTTCTTCTTCTGCCGCGACTACTGGTATTATCAGTAATATGGAAGGCATTCTGAGTGGAGACGAAGCAGAACCATCCGCGCCTGTACAAATAAAAAAGAGAAGGGGTCGAAAAAGAAATG…
			AG-R01f_043_K16	AgNF-YC5	358-609	1	609	5e-07	28	EEE87473.1|predicted protein [Populus trichocarpa]	7e-21	60	AT1G07980.1	NF-YC10 | nuclear factor Y, subunit C10	1e-20	FQ342776	GGGGAAACTGAAGACAATGGCTTCCTCCAAAAAAACCCACAGCAGAGAAAAAGAGGAAAGAAACCAAATCCACAAAAACACCCAACAAGAAAAACAATACCAGCACCACGAAAAACGACCCAGAAAAGAATAACAAGACTTGCAATGGCACCGTCAACGACATCATATCGATCCCATCTTCCAGCATAGATGAAGAACATGAGCGAAGCAAAAGCGCAAGTACAACCAAGAAAGCCGATAGCACCGCATCCAAGAAAGGCAAACAAAAACGACGAGAGGAAGAGGTAAACGACGTCGTTGATGAAGAAGAAGGAGTTGGAGAGAAAGAGGTAAATGACGCGAAGATGCATAGGTTTCCAATGAATCGTATCAAGACTATCGTTCGGAGCGAAGACTCCG…
RAV	None	>AT1G51120.1/Ath014587 (45-92)	AGCL802Contig1	AgRAV	291-380	3	866	2e-09	70	CAN68564.1|hypothetical protein [Vitis vinifera]	4e-107	79	AT1G13260.1	RAV1, EDF4 | related to ABI3/VP1 1	5e-87	FQ340254, FQ340141, FQ345516, FQ333450, FQ332996, FQ346498	ACCCACACTCATACCACTCCTTTCTCTCCTGACCTCCCTCCTTTCCTTTTGTGTATTCATAATCATTTGTCAAATACACCTCCTCAGAACAAACATGGATGGAAGCTGCATAGATGAAAGCACAACGAGTACTGACTCTATATCCATTTCGCCGACGGCAACCCTTTCGCCTTTACCGGCTACCAAGTCCCCTGAGAGTCTATGCCGGGTGGGGAGCGTCATCACCAGCATAATCTTAGACTCTGAAAGCGGAATCGAAGCCGAGTCCCGTGGGAAGCTCCCGTCCTCCAAGTACAAGGGAGTTGTTCCCCAGCCCAACGGCCGATGGGGTGCCCAGATTTACGAGAAGCACCAGCGGGTCTGGTTGGGCACTTTCAACGAGGAAGACGAAGCCGCCAG…
SRS	LRP1	>AT5G12330.3/Ath018502 (106-210)	AG-R01f_020_L04	AgSRS1	182-277	2	407	0.028	40	CAO63485.1| unnamed protein product [Vitis vinifera]	5e-37	65	AT1G32730.1	unknown protein	2e-34	FQ351795	GGGGGAGTCATATTTTAAATTTCTCTCTAGCTGGCTTCGAAGAAGACAGAGCACGCAAAAAGCTCTAACACACACATAGATGGCGGCCTCATCGCCGGCCCTAACCAACAACGCTAGCACCAGCTCGGCGCTCCGCACGGACACGCCGCCGAAGACCCTTCGCGGGCTTAACAAGCCCAAGTGTCAGATATGCGGCAATGTTGCTCGCTCCAGGTGTCCATTCAAGTCATGCAAGAGTTGCTGTTCAAGAGATCAAAATCCTTGTCCTATTCACGTTTTGAAAGCCAATGCAACTGTTCCAGACAAGACGCCCAGTTCAAGCACTCCTATGTTTGACCAGCAGGCAACTGAGGCATCTCCCTCAGGATCTACAATAAAAGTTGCATCACTTCGGCAACT…
S1Fa-like	None	>AT3G09735.1/Ath031404 (19-86)	AGCL1080Contig1	AgS1Fa-like	289-405	1	634	1.1	41	CAO18130.1| unnamed protein product [Vitis vinifera]	9e-17	51	AT3G53370.1	S1FA-like DNA-binding protein	5e-10	FQ332797, FQ338278, FQ345590, FQ345409	CTGGCTCCATTTTCCATCCTTCAGATCTCACTCTCATTTTGTTTTCTCCAATCTTGTTTGGTTCAATTTCTCTGGTTAGCTCGCGCAGGAGCTCCTTCCCGAGCTGATCTCTTTGGCTGATCTGAGTCGCAGCCATGGACGACGAGTTCGAGTTCGCTGACAAGGTACCTCCCGCCTTCGATCGCATGGAAAATGTGATCAAGGATGCCCAAGCCAAAGGGTTTAACCCAGGATTGATAGTGCTGCTTGTTGTTGTTGGGATATTGTTGATTTTCCTTGTTGGAAATTATGTACTTTACCTGTATGCACAAAAAACCATTCCTCCAAGGAAAAAGAAGCCTGTCTCCAAGAAGAAGATGAAGAGGGAGAGACTGAAGCAAGGTGTCTCTGCACCTGGAG…
TALE	BEL10, BLH10	>AT1G19700.1/Ath001495 (371-408)	AG-J07f_001_H09	AgTALE1	263-376	2	425	2e-15	81	CAN62866.1| hypothetical protein [Vitis vinifera]	3e-59	84	AT2G16400.1	BLH7 | BEL1-like homeodomain 7	2e-58	FQ356780	ACTTGCCCTCCAGACTATCTCCCGCCACTTTCGGTGTTTGCATGATGCAATCACTGGCCAGATTCGAGCAACCCGTAAAAGCCTTGGGGAGCAAGATACTTCAGGAATCGGCAAGGGAGTTGGAATAACTCGCCTCCGCTATGTAGATCAGCAGCTCAGGCAACAGAGGGCTCTTCAGCAGCTTGGTATGATGCAGCAACATGCCTGGAGGCCACAGAGGGGGCTGCCTGAAAGCTCGGTTTCAATTCTCCGTGCTTGGCTGTTTGAGCATTTCCTTCATCCCTATCCAAAGGATTCTGATAAGATCATGCTAGCAAGGCAGACAGGATTGACTAGAAGTCAGGTATCAAACTGGTTTATAAATGCACGAGTGCGTCTTTGGAAGCCCATGGTTGAGGA…
			AGCL2419Contig1	AgTALE2	9-119	3	460	2e-05	48	ABF93721.1| Homeobox protein HD1, putative, expressed [Oryza sativa (japonica cultivar-group)]	4e-18	98	AT1G62990.1	KNAT7, IXR11 | KNOTTED-like homeobox of Arabidopsis thaliana 7	3e-23	FQ340673, FQ339724	GCCGCNNCNNNNNAAGTGGCCTTACCCANCTGAAGATGANNAGGCAAAACTTGTAGATGAGACAGGNNNTNNNCTGAAGCAAATCAACAACTGGTTCATCAACCAAAGGAAGCGCAACTGGCACAGCAGCTCTCAGTCGGTGACCTCTCTCAAGTCCAAGCGCAAAAGGTAGACAAAATCATGTTAATTACATGTTGCAAACCAGGCAGCAAGAAGGACCAACTTACTTTATGTCAATATATAGCTGTTCTTGACCATGGGGGAGGTAAATAGGGTGGCTGACTCTTGTACTTGGAAGCTATGAAGGAACCGTTGGAATTTAGTTGAATTCAAAATCGGGTACAGAATGTAATAGATGGAGTTTTAAATAGCTTTTACATAGCTTACATATATATGAGG…
			AG-J07f_005_K01	AgTALE3	283-390	1	952	2e-05	50	ABZ10963.1|class 1 knox protein [Kalanchoe x houghtonii]	8e-76	93	AT5G25220.2	KNAT3 | KNOTTED1-like homeobox gene 3	6e-84	FQ356054	ACAGGTGCTACAATGTCTGATAATGAAGATGACCAAGCCGATAGTGACACCAACTTGTATGATGGAAGTCTGGATGGGCTCGACAGCATGGGGTTTGGTCCTCTCATCCCAACTGAAAATGAGAGGTCCTTGATGGAGCGTGTAAGGCAAGAACTGAAGCAGGAGCTAAAACAGGGTTACAAGGAGAAGATCGTAGATGTCAGAGAGGAGATTCTACGTAAGAGAAGAGCAGGAAAACTGCCAGGTGACACCACCTCCCTCTTAAAAGCTTGGTGGCAATCACATTCTAAGTGGCCATACCCAACGGAAGAAGACAAAGCAAGGTTGGTGCAGGAAACTGGCTTGCAATTAAAGCAAATAAATAACTGGTTCATAAATCAAAGAAAAAGGAATTGGCAT…
Trihelix	GT2, AT-GT2	>AT1G76890.2/Ath013385 (41-111)	AG-R01f_042_K10	AgTrihelix1	384-596	3	688	3e-31	81	EEE80193.1|predicted protein [Populus trichocarpa]	2e-46	48	AT1G76880.1	Duplicated homeodomain-like superfamily protein	2e-50	FQ360505	GGGGCTAACAAACAAAAAAGAACAAAGATAACTGAAGATTCCATAGCTAAGATGTTAGAGAAATGAGCTTCATCATTTCTCACTCTCTTTCTTTTCTTTCTTTGGTTTTTAAAATTTATCTTCCTTGTTGAGGTTGACAGACAGATCGATCCCACCCAAATAAACTAACAAAATCATATCATAAAACCCGTGGGAATTCACCTTCTCTTGTGATATGTTTTTTTCTGCTGTAACTGCAGCGCAGGGAGAGAACCATGCTGGGGGAGGCCGGGGATACGGGTGTTTTGGCAAGCTCCGGCCAGGAAGTGGCGGTAGGCGATGAGGCGGGTGTTATTGGGTCGAATTCTGCTGAAGAAGAGAAGGGCAATAACTGTGGTGGAAACAGGTGGCCTCGCCAAG…
			AG-N01f_010_N20	AgTrihelix2	530-742	2	864	2e-30	78	CAA48328.1| gt-2 [Oryza sativa (indica cultivar-group)]	6e-38	44	AT1G33240.1	AT-GTL1, AT-GTL2, GTL1 | GT-2-like 1	4e-42	FQ344872	GGGCAACTTCTCTTTGCTCTCTCTCTCTCTCTCTCTCGATATTCTGACCACCACCTCCACGAGCAGAACAGAAGCCACGTCCGCCTCCTCTCATCACGAGTGAGTGATTGAGTGAACGAGGGAGGAAGGAAGGTGAGAGAAATCAAGTGAATTGTATAGAAGAAGATGAAGAAGATCCGGTGGATCATTTGCCGCTACTTCTAGCGCTAGAACAATCTATATTAAAGAATTCGGAAATCTAGGCACAAGTGGAGGGTATTCGATTGAGAAATTAAAGATGCAACAAGGAGGAGGGTCTAAATCCGAGATGAGTGCTCCTGCCTTGGCTGCTGCTACTGCAACCGGTCAGCCGATGGGTACGGAAAGCGGACAAGTTCAGCTAGTAGAAGAGGCCTCGCC…
TCP	AT-TCP20, PCF1, TCP20	>AT3G27010.1/Ath016519 (73-154)	AGCL963Contig1	AgTCP1	155-397	2	746	6e-35	82	EEE83445.1|predicted protein [Populus trichocarpa]	7e-89	74	AT3G27010.1	AT-TCP20, PCF1, TCP20, ATTCP20	8e-51	FQ333014, FQ356248, FQ331615, FQ360473, FQ336369	ACAACAAAGCAGCCACAAGAAGTACCCAACTTCTTGAGCCTCCCCCAGCCACATCAACAACAACCAAACATGGGTGAGAACAAGCCTGCTGAAATCAAAGATTTTCAGATTGTGATTGCTGATAAAGAAGACGGCAAGAAGCAGTTGGCCCCCAAGAGAAGCTCAAACAAGGACAGGCACACTAAAGTTGAAGGCAGGGGAAGGAGGATAAGGATGCCCGCCCTCTGTGCAGCAAGGATTTTCCAATTGACCAGAGAATTGGGCCACAAATCTGATGGGGAAACCATACAGTGGCTTTTACAGCAGGCTGAGCCGTCGATAATAGCCGCCACCGGCACGGGTACCATACCGGCATCAGCTTTAGCCGCGGCAGGGGGCTCTGTTTCACAGCATGGGGGC…
			AG-N01f_034_E19	AgTCP2	288-91	-2	637	2e-29	85	CAN64544.1|hypothetical protein [Vitis vinifera]	1e-43	96	AT1G58100.1	TCP family transcription factor	4e-50	FQ342656	GGGAAACGAATGAGGAGCGGATTTTGTAGGCTGAGCCGAGAGCGTGGAGCCGCTGCTGCGAAGCGAGACGTTGAGAGTGGAAAAATTGGCCGGGATTGTGCCGGTCCCCGTGGCCGCGATAATTGCCGGTTCGGCCTGTTGTAGCAGCCACTCGATGGTCTCGCCGTCGGACTTGTTCCCCAATTCTCTGGTCAATTGAAAGACCCTGGCGGCGCAGGTGGCCGGCATTCGGATACGGCGGCCCCGGCCGTCGACCTTCGTGTGGCGGTCCTTCGTGGATCGGTTGGGGAACTGTGGCAGGAGTTTATGTGGGAATGGAGTATGGAGTGGAGAGGGTTCGTGGCACTAGAGATTGGAAGAATGCGATGATTGGTGGTGTGCTGACAGGTGCTCTGACAG…
Whirly	ATWHY1, PTAC1, WHY1	>AT1G14410.1/Ath006306 (86-224)	AG-R01f_015_O11	AgWhirly1	222-632	3	674	1e-36	49	ABK94132.1|unknown [Populus trichocarpa]	5e-74	69	AT1G71260.1	ATWHY2, WHY2 | WHIRLY 2	3e-79	FQ352244	GGGGACACACAAACACTCTATCCCACATTATCAAGATGATGAAGCTATCGCGCCTTTTGCCTTCCAGGAAGCAGTTGTCTGAAAAACTGTTATATGGAAAAGTTGCTGATGCTAAAGATTCTTCATGGTTGTATACTTCTGCATTTCGGGCTGGGATATCAACTGCTAGAGAGAATTTTGCTGCTAAAGGAGGTGCTGCAAGTCAAATATTTGCTCCTTATTCTATTTTCAAGGGCAAAGCTGCACTCACTGTGAAGCCTGTTCTCCCAACTTTCACCAAATTGGATTCTGGTAATCTTATAGTTGATCGCCGTGGTGTCATGATGTTGACGTTTTTACCTGCTATTGGTGAGCGCAAGTATGATTCTGAGAAGAGACAGTTGTTTGCTTTGTCGCCGA…
WRKY	WRKY4	>AT1G13960.1/Ath023843 (408-466)	AG-N01f_024_I22	AgWRKY1	580-750	1	750	2e-19	66	EEE93739.1|predicted protein [Populus trichocarpa]	1e-64	62	AT4G18170.1	WRKY28, ATWRKY28 | WRKY DNA-binding protein 28	1e-44	FQ343589	GGGGACTGAGTTTCTCCACTTCTTCTTCATCTTCATCTTCATCTTCATCTTCATCTTTCATTTATGTCTGAAGAAAACCAAGATCTAAGCCATGATAATCCTTTTTACTACAGTCACCATGAAATCAACCACTCAACCTTTCCTTTCTTCAACAATAATCCCATGGTCGCACCCACACAAAACCTGCAAGGGTTTGATCCCTCATACATGAGCTTCACTGACTGCTTACATGGCTCTATGGACTACAACACCCTCTCAAGAGCCTTTGACATGTCTTGCTCATCATCTGAAGTAATCACTCCAATTGACGACAATTTGATCAAGAAGGCGGCCGGTGTGGGAGACTCCGGCGGAACCAGCTGTGAAAACCTCTCGACCCCTAATTCTTCGATGTCTTGT…
			AG-N01f_013_H12	AgWRKY2	97-273	1	602	4e-17	61	EEE97739.1|predicted protein [Populus trichocarpa]	1e-77	77	AT1G62300.1	WRKY6, ATWRKY6 | WRKY family transcription factor	5e-74	FQ344634	GGGAATCCAGCCTCCCAACCTGCTATTGAACAATCCGCAGAAGCCACGATGAGGAAAGCCCGTGTCTCAGTTCGTGCCCGGTCAGAAGCTCCCATGATCTCCGATGGTTGCCAATGGCGAAAATATGGACAAAAGATGGCAAAAGGAAACCCATGTCCCCGGGCGTATTATCGGTGTACCATGGCAGTTGGTTGTCCAGTCCGCAAACAAGTTCAACGTTGTGCGGAAGACCGATCAATTCTGATAACTACTTATGAAGGAAACCATAATCACCCGCTTCCACCAGCTGCAATGGCCATGGCGTCAACCACAGCAGCAGCTGCTAGCATGCTTCTGTCGGGGTCCATGTCAAGCGCCGATGGGATAATGAACCCGAATTTGCTCGCAAGAGCAATTCTT…
			AGCL1039Contig1	AgWRKY3	544-720	1	1061	4e-17	55	ABK95789.1| unknown [Populus trichocarpa]	1e-90	63	AT1G80840.1	WRKY40, ATWRKY40 | WRKY DNA-binding protein 40	4e-79	FQ330119, FQ332088, FQ331260, FQ330198, FQ351838	ACGCTCAATTGTTATTACAGCCTTCGATCTTTTCTTTCTCTTGGTCAAAACTGAGACAGCTTCGATCTTAATTGGCGGCTATGGATTGCTCTTCATGGAGAAGCACTCACTTCGATCTTAACGCTAATCCTGTCAGAGTTCTTGAGGATGCTTCGAACAAAGAGGTGGAAAGCCATTTTGTAGACTTTGCAAGCAAGGTTTCAGTAAAAGAAGAGAGTGGTGCTTTAGTGGAGGAGATGAACCGTGTGAGCGCAGAAAATAAGAAGCTGACGGAAATGTTAACGGTGATGTGCGAGAATTACAACGCTTTGAGGAACCAGTTGTCGGACTATATGAGCAAGAACTCCGACAAGGAGCTTAGCGGTTCAAGGAAAAGAAAGTCCGAAAGCAGTAACAACA…
			AGCL2678Contig1	AgWRKY4	353-529	2	779	1e-16	59	EEE98569.1|predicted protein [Populus trichocarpa]	1e-80	65	AT4G04450.1	WRKY42, AtWRKY42 | WRKY family transcription factor	3e-57	FQ358861, FQ352817	CCAAATGGCATGTCAAGACACATGGTGTCGGCACAACAGTTAACAGACCCACGACCTTCAGCTGCATTAGATGTCAATAATAATCCTCCCGCTTCTGATGATAAGACACAAGAACTGTCAGCGTCTTTGTCAAACACTATGGAGGTGATGTCCGTGGAACGTAGCGGTCATATGAATAAAGTTCCTGGGAAGCAGACTTCTACTGAAGATGGTCTTGATCAGTCCTTTCGGAACTTGGGGTCTACTAAAAGTCCCAAGTTAGATGAAACAAAAGACGAAGAACAAGTTCCAGAGCTGGTTCCGTTTAGGAAGGCGAGGGTGTCCGTACGAGCCAGATCAGAAGCTCCTTTGATTGGTGATGGATGTCAATGGAGGAAATATGGTCAAAAAATGGCCAAG…
			AG-N01f_044_N18	AgWRKY5	156-332	3	640	1e-16	55	EEE92227.1|predicted protein [Populus trichocarpa]	9e-65	69	AT4G31800.2	WRKY18 | WRKY DNA-binding protein 18	3e-51	FQ341695	GGGAGAGTGAGTACTACGGGAATTTGATTGGAATCAATGGAAATACTGACTGCAGCTCCAGTGATGAAGAGTCATGTAAAAGACCAAAGGAAAACATCAAGACAAAGGCTTCAAGAGTTTGTGTACGGACTGATGCATCAGATAAGAGCCTAACTGTGAAGGACGGATATCACTGGAGAAAATATGGTCAGAAGGTCACTAGAGACAACCCATCTCCTAGAGCTTATTTTAGGTGCTCTTTTGCACCCAGCTGCCCAGTCAAGAAGAAGGTGCAAAGAAGTGCTGAAGATCCATCTATCCTGGTAGCTATCTATGAAGGAGAGCACAACCACATGAACCCTTCTTGTCAAACTGAAATATCATTAGGGTCGAGCCAATGTGTAAACCTTGGTTCTGTTC…
			AGCL647Contig1	AgWRKY6	361-531	1	1069	3e-15	56	CAO48024.1|unnamed protein product [Vitis vinifera]	3e-87	68	AT1G29280.1	WRKY65, ATWRKY65 | WRKY DNA-binding protein 65	5e-75	FQ338373, FQ352872, FQ338089, FQ349528, FQ340444, FQ345473, FQ354192	GATCCCCAGCTTCTTTCTTCCCAACTCTCTCTCTCTCTCACTCTCTCTCTCTCTCCGGCAGCCCACTTTGTTTGTCCTAAAAATATCGACAACGGTACTCCGAAACTTAGTCGATCATGGACCGTAGGTTCATCAACAACCACCCTTTTACGGGTACTGATCAAGATGATCAGAATGAGGCCACTCCAGAAAACGGCGCTGAATCCCCGCCTTCTTCCATCTTCAACGACATGAAGATCACCTCCGTTTCGTCCCCAAGAAAAAGTAGGCGTGCGATACAGAAAAGAGTGGTGTCAGTGCCAATCAAGGACGTGGAAGGGTCCCGGCTCAAGGGGGAGAGCAATACTCCACCTTCCGATTCCTGGGCGTGGAGGAAGTACGGTCAGAAACCCATCAAAG…
			AG-R01f_009_K04	AgWRKY7	459-629	3	773	6e-15	56	CAO48024.1| unnamed protein product [Vitis vinifera]	6e-56	48	AT1G29280.1	WRKY65, ATWRKY65 | WRKY DNA-binding protein 65	1e-48	FQ352872	GGGAGAGTGAGTACTACGGGAATTTGATTGGAATCAATGGAAATACTGACTGCAGCTCCAGTGATGAAGAGTCATGTAAAAGACCAAAGGAAAACATCAAGACAAAGGCTTCAAGAGTTTGTGTACGGACTGATGCATCAGATAAGAGCCTAACTGTGAAGGACGGATATCACTGGAGAAAATATGGTCAGAAGGTCACTAGAGACAACCCATCTCCTAGAGCTTATTTTAGGTGCTCTTTTGCACCCAGCTGCCCAGTCAAGAAGAAGGTGCAAAGAAGTGCTGAAGATCCATCTATCCTGGTAGCTATCTATGAAGGAGAGCACAACCACATGAACCCTTCTTGTCAAACTGAAATATCATTAGGGTCGAGCCAATGTGTAAACCTTGGTTCTGTTC…
			AG-J07f_004_C14	AgWRKY8	3-152	3	414	3e-13	64	ABC26918.1|WRKY33 [Glycine max]	9e-23	85	AT4G31550.2	WRKY11, ATWRKY11 | WRKY DNA-binding protein 11	5e-25	FQ356318	ACGGTCAAAAGCCGATCAAGGGCTCACCTTACCCACGAGGATACTACAAGTGTAGTAGCGTGAAGGGGTGCCCAGCGAGGAAGCACGTGGAGCGAGCGCAAGATGATCCGAAGATGCTGACTGTGACCTACGAGGGGAAGCACCGTCACTCGCATCCTCCGATCCCCGCATGATGCAACTATTCCGTCCTGAATCCTCCCTAATCGAACGGCAGCAAGTGGGCCTTTACGCTAGACTGTCACCGGTGCCTGTGACGGTAGTTTTGCCATATGAAATGGTCAAAGAAAGATTGAAAGAAAGTCAACTATTAGGCTTGGGCCTGCCGAGAGGGTTTTATGTAAATTACTAGAGAGAAGGGACTACATATTAAATGAAATACAACTATTCTATTCTGATTTA…
			AGCL1679Contig1	AgWRKY9	3-152	3	523	7e-13	62	ABC26918.1|WRKY33 [Glycine max]	4e-23	87	AT4G31550.2	WRKY11, ATWRKY11 | WRKY DNA-binding protein 11	2e-25	FQ356318, FQ355812, FQ352136	CGGTCAAAAGCCGATCAAGGGCTCACCTTACCCACGAGGATACTACAAGTGTAGTAGCGTGAAAGGGTGCCCAGCGAGGAAGCACGTGGAGCGAGCGCAAGATGATCCGAAGATGCTGACTGTGACCTACGAGGGGAAGCACCGTCACTCGCATCCTCCGATCCCCGCATGATGCAACTATTCCGTCCTGAATCCTCCCTAATCGAACGGCAGCAATTGGGCCTTTACGCTAGACTGTCACCGGTGCCTGTGACGGTAGTTTTGCCATATGAAATGGTCAAAGAAATATTGAAAGAAAGTCAACTATTCGGCTTGGGCCTGCCGAGAGGGTTTTATGTAAATTACTAGAGAGAAGGGACTACAAATTAAATGAAATACAACTATTCTATTCTGATTTCG…
			AGCL938Contig1	AgWRKY10	709-885	1	934	6e-12	52	EEE99167.1| predicted protein [Populus trichocarpa]	1e-78	76	AT4G23810.1	WRKY53, ATWRKY53 | WRKY family transcription factor	2e-45	FQ332972, FQ346321, FQ338824, FQ346140, FQ347580	ACCCACTAAAAAAAAATCTTCAGATTTATATCTCACAAGCTCCGTAAGCACTTAGCCACAAATCATTGATTCAAGATTAATTTGGAGTTTCAGGTTACTTTTCTTCCACACTTTTTTTACATTCTTAGCCAGTGATCTTACAAGAAGGCAATTCATAGAGAAGAAGTGTCCTTTTCCAATACCCAGTTGGTGTTGTTGGAGCGCGCTTAAGCTCCTTTCATGTTTGCAGCCTTTGATTCTACACTACTTGTCAGCCTCTCCATTTCCCTTTTGTGGCTTCCCTTTCGGACATTCATAGTCTTCAAGCTATAGTTGTGCTATTTTTGTAAATGGAGAATACCATTGATTGGGAGCAAACGGGTCTGATCAGTGAGCTGAATCAAGGGAAGGAGCTCGCAC…
			AG-N01f_036_D20	AgWRKY11	170-289	2	591	9e-12	67	CAP08303.1|DNA-binding protein [Vitis thunbergii]	3e-52	65	AT2G38470.1	WRKY33, ATWRKY33 | WRKY DNA-binding protein 33	4e-33	FQ342482	GGGGGCTCTCTCTCTTTCTATGGCCTCCTCGTCTGGTAGCTTGGACACCTCGGCTAACTCGCACCGAACAAGCTTCACTTTTCCTACCCACCCATTCATGACCGCCTCGTTCTCCCAATCATATTATGGAAATTACCAGCAGCAGACTCAGACACTCAACAAAAGGTCTGATGATGGATACAATTGGAGAAAATATGGTCAAAAACAAGTGAAAGGAAGCGAAAATCCAAGAAGTTATTACGAGTGCACATTCCCCAATTGCCCTGCAAAGAAGAATGTTGAGAGGTCCTTACATGGACAAATTACTGAGATAGTTTACAAGGCATAGTCATAACCATCCCAAGCCTCAGTCTACAAGGAGATCCTCATCATCCTCATCATCAGCTCTTCATGCAATTC…
			AG-N01f_032_B20	AgWRKY12	443-619	2	669	2e-10	49	EEE92709.1| predicted protein [Populus trichocarpa]	4e-53	54	AT3G56400.1	WRKY70, ATWRKY70 | WRKY DNA-binding protein 70	2e-37	FQ342867	GGGGAACTACATCCACACCAAATCTCTCTCTCTCTCGCGCACACACTCACCAAAAATGGAGTGTTCTTGGCCGGAAATCTCGACCTCCAAGCCCAGAAAAGCCATTGAAGAGCTAGTTCAAGGCCATCAACTAGCAAAGCAGCTCCGGGGTCTACTCAGTAGTTGGCCGGGAGATGATGGGTCAGCCCCGGCAAATGATCTTGTTCTGAAAATCTTGAACTCGTTCACAAACAGTCTTTCGATATTGAATTCCGCCGCCGAGTCCGATTCCGACGTTTCTCAGATTCAGCCCAATGCCCGAGCCAGTTCGCCGTGTAGGGATGCTCCCAAGTCGGAATCTTCCGGAGAAAGTTGCAGGAGTATCTCTACGGTGAAGGATCGGAGAGGATGTTATAAGAG…
			AGCL1997Contig1	AgWRKY13	609-695	3	697	3e-10	82	EEE75933.1|predicted protein [Populus trichocarpa]	4e-38	50	AT4G18170.1	WRKY28, ATWRKY28 | WRKY DNA-binding protein 28	6e-25	FQ349104, FQ350229, FQ345285	AATAAGTAAAGACTAGCTACAAGTCTTTAGAACAAAGCTTCAACATCTTTACATATTCTCTTTCTCGATCTTCTTCCTCTCCATGTCTGATGAACCTAAAGATCATGTTTACTACCATGACCTGTTCCAAGACAATCAACAAGCGTACAATCAAAAGCCTGCTTCCAATATTGCCGGTTCATCGGCTTACAATTCGGAGGGATTTGATCATCCCTCCTACATAAGCTTCACAGAGAGTTTGCAAGCACCCATGGACTATAATTCATTGGCAAGCGCCTTCGGCTTGTCACCCCCATCCTCCGAAGTGTTTTCTTCTATTGAAAGCAACCCGATTTATAAGCCGACGGAAGTCGGAGATTTAGGTGGCAGCGGTGGTGGTGGTGGAGGAAATGATATTCC…
			AGCL3671Contig1	AgWRKY14	456-629	3	1147	4e-10	46	EEE95802.1|predicted protein [Populus trichocarpa]	2e-66	53	AT3G56400.1	WRKY70, ATWRKY70 | WRKY DNA-binding protein 70	3e-34	FQ337546, FQ351180	ACTCCACAGCCCTCATCTACTCATTTTTTTTGTGAAAAAATTAACCACGAAGTTTCAAGCAAACAAACCCGGCCAGTAGTTAAACATAATGGGCACTCCTTGGCCTGAGAAGCTGTCAAACACTCGGCAAAAGGTGATCAAAGAGCTAGTTCAAGGCCAGGAGTGCGCAACCCAGCTCAAGACCCTGCTCCACAAAACCTTGGAAGACCAGCTTGTGTCCAAAATCTTAAGATCTTTCACCGAGTCTATTTCTGTACTCACTTCTTTTGAGTCTGGGGAGGTTTGTCAGAACCTTCAGGCTGTTTCCCATGCTGATTCGCATTGCGATGACCGGAGGTCTGAAGACTCTGGCGAGAGTAGCAGAAAGAGGCCCGCTTCCAAGGATCGTAGAGGGTGTTA…
			AG-R01f_001_K10	AgWRKY15	368-475/471-542	2	563	5e-10	58	EEE99287.1|predicted protein [Populus trichocarpa]	7e-37	90	AT2G34830.1	WRKY35, MEE24, AtWRKY35 | WRKY DNA-binding protein 35	3e-30	FQ353588	GGGGGGAGCTTTGTCATCTCTTGCCTGTCCTCCTACCTCCCTTTCTCTTTCTCTCTAATCAATTAGAGCTCTATCTAATCTTGATGATCTTTTCTGGTTTTCCTTCTTACCTCTGCAACTTGATCTTCCTATAACAACTCTCTCGGTCTCTATTATGATTTTTGCCTGACGCAGTAAGAAGAAGAAGAAGAAGAAGAAAGAGGCAGTCATGGATCGTTCTCTCTTGCCAAAGCCAGATGATCAGGAAGTCTCAAACGAACTCAAACCAGAAACTCAGGCCTCCAAAAGAAGGAAGGTGGTTCAGAAAACTGTTGTTACAGTGAGGATTGGAGCAAATGTTGGGAAACTAAAGAATGAAGGGCCACCTTCTGATTTTTGGTCTTGGAGAAAATATGGGCA…
