# Supplementary material for: Identification of potential transcriptional regulators of actinorhizal symbioses in Casuarina glauca and Alnus glutinosa
Source: BMC Plant Biol. 2014 Dec 10;14:342. doi: 10.1186/s12870-014-0342-z (PMC4264327; doi:10.1186/s12870-014-0342-z)
Supplement: Additional file 3: — Putative transcription factors up and down-regulated in C. glauca nodules. [file 12870_2014_342_MOESM3_ESM.xls]

## Sheet: Feuil1
Additional file 3. Putative transcription factors up and down-regulated in Casuarina glauca nodules
Families	Gene	Sequence name	Accession number	Fold change	p-value
C2H2	CgZF1	CG-N02f_013_K09	FQ365083	1276.22	3.86973e-06
TALE	CgTALE5	CG-N02f_037_M19	FQ362557	150.393	1.15517e-05
MYB	CgMYB5	CG-N02f_039_D14	FQ362407	31.987	4.31896e-05
Nin-like	CgNIN	CG-N02f_020_O10	FQ364222	27.4746	3.87491e-05
C2H2	CgZF2	CG-R02f_003_K05	FQ376026	21.8358	0.000451577
HD-ZIP	CgHD-ZIP2	CGCL1993Contig1	FQ325634,FQ375184	9.92253	0.000112619
ERF	CgERF14	CG-N02f_004_I11	FQ366079	8.66618	2.5204e-05
Myb-related	CgMyb-related 3	CGCL2533Contig1	FQ313294,FQ318868	7.82754	4.96029e-06
GRAS	CgGRAS3	CG-R02f_044_H24	FQ328170	6.54629	0.00149145
G2-like	CgG2-like5	CG-N02f_038_P11	FQ362432	6.45947	0.00255068
MYB	CgMYB9	CG-N02f_018_N13	FQ364447	4.91699	4.141e-06
Trihelix	CgTrihelix2	CG-N02f_015_P04	FQ364819	4.81908	2.97701e-05
ERF	CgERF1	CGCL2559Contig1	FQ369640,FQ376988	4.1297	0.00327236
bHLH	CgbHLH2	CG-R02f_038_F23	FQ372388	3.73476	0.000312782
AP2	CgAP2-2	CG-N02f_021_D21	FQ364191	3.60048	0.0016541
NF-YA	CgNF-YA1	CG-R01f_013_G10	CO037681.1	3.29553	7.90582e-06
bZIP	CgbZIP8	CGCL1984Contig1	FQ322708,FQ317687	3.0431	1.74106e-05
MIKC	CgMICK3	CG-R02f_049_B20	FQ327580	2.81168	4.34601e-06
WRKY	CgWRKY15	CG-R02f_046_A16	FQ327959	2.73555	0.000734975
ERF	CgERF8	CGCL2063Contig1	CO038288.1,FQ319005,FQ321966	2.42745	0.00607478
NAC	CgNAC13	CG-R02f_034_C10	FQ372785	2.38188	0.000867932
C2H2	CgZF3	CG-R02f_040_B14	FQ372157	2.2584	0.00248192
bHLH	CgbHLH4	CGCL2898Contig1	CO038838.1,FQ372784	2.23605	0.00140114
bHLH	CgbHLH8	CG-N02f_013_O07	FQ365058	2.23397	0.00793385
C2H2	CgZF11	CG-J02f_002_E02	FQ327210	2.21517	0.000870742
MYB	CgMYB12	CG-N02f_028_A22	FQ363471	-2.03451	0.00123778
Dof	CgDof2	CG-J02f_001_B21	FQ326275	-2.05525	7.06136e-05
C2H2	CgZF12	CG-N02f_037_L15	FQ362561	-2.1683	0.00303485
GRAS	CgGRAS4	CG-R01f_011_E02	CO036993.1	-2.36481	8.94111e-05
GRAS	CgGRAS6	CG-N02f_031_M14	FQ363206	-2.55278	0.000187013
TCP	CgTCP1	CGCL588Contig1	FQ314703,FQ367125,FQ377256,FQ369755,FQ322968,FQ377409	-2.56604	0.000316169
NAC	CgNAC5	CGCL2148Contig1	FQ361974,FQ361609	-2.64645	0.00430672
NAC	CgNAC2	CGCL2876Contig1	FQ368833,FQ366957	-2.64665	0.000176199
WRKY	CgWRKY2	CG-R02f_044_G20	FQ328178	-2.652	0.00192983
C2H2	CgZF4	CG-J02f_005_E12	FQ325811	-2.78101	0.00119268
ARF	CgARF6	CG-J02f_002_D18	FQ326137	-2.84542	0.0034347
GRAS	CgGRAS5	CG-R02f_015_G04	FQ374772	-2.91959	0.00108551
MYB	CgMYB17	CGCL1256Contig1	FQ317470,FQ317328,FQ317253,FQ317026	-2.92256	0.00044436
DBB	CgDBB4	CG-R02f_012_B04	FQ375148	-3.03713	0.00428721
G2-like	CgG2-like7	CG-R01f_001_B07	CO036875.1	-3.07225	0.000538475
ERF	CgERF3	CGCL610Contig1	FQ363889,FQ317864,FQ369225,FQ312478,FQ369285,FQ371822	-3.11813	0.000119415
C2H2	CgZF5	CG-J02f_003_F19	FQ326010	-3.14924	1.5381e-05
C2H2	CgZF6	CGCL519Contig1	FQ362000,FQ368738,FQ370742,FQ366980,FQ370617,FQ370536,CO037390.1,FQ367254	-3.17844	0.00194093
MYB	CgMYB6	CG-R01f_001_H11	CO037612.1	-3.2406	0.00240731
ARF	CgARF5	CG-R02f_002_M04	FQ376114	-3.25713	0.00120412
MYB	CgMYB14	CGCL838Contig1	FQ362049,FQ363659,FQ367061,FQ376576,FQ376895	-3.28812	0.00769608
C2H2	CgZF17	CGCL1793Contig1	FQ317896,FQ374799	-3.3688	1.68952e-05
NAC	CgNAC9	CGCL1898Contig1	FQ323866,FQ323748	-3.37895	0.0011941
WRKY	CgWRKY3	CGCL1904Contig1	FQ374424,CO037221.1	-3.39161	0.00166544
WRKY	CgWRKY9	CG-N02f_002_J14	FQ366309	-3.3983	0.00603471
Co-like	CgCO-like 1	CG-N02f_010_M08	FQ365373	-3.74969	0.00193785
C2H2	CgZF15	CGCL2830Contig1	FQ322262,FQ313969	-3.78152	5.14212e-05
ARF	CgARF2	CG-R02f_048_N06	FQ327614	-3.92495	0.00904662
Dof	CgDof3	CG-R02f_035_O14	FQ324775,FQ323570	-3.98122	3.96515e-05
ERF	CgERF2	CG-R02f_043_D18	FQ328323	-4.03533	0.000617684
Co-like	CgCO-like 2	CG-R02f_007_G15	FQ375616	-4.64825	0.000981867
MYB	CgMYB4	CG-R02f_005_L18	FQ375792	-4.69026	0.00112608
HD-ZIP	CgHD-ZIP1	CG-R02f_022_K15	FQ374018	-4.81542	7.03515e-05
WRKY	CgWRKY8	CG-R01f_002_A11	CO037587.1	-5.21488	0.00117924
WRKY	CgWRKY7	CG-R01f_016_G05	CO037915.1	-5.45179	0.000418936
bHLH	CgbHLH3	CGCL1765Contig1	FQ317170,FQ316296,FQ317080,FQ316343	-6.88354	8.47554e-05
bZIP	CgbZIP1	CG-R02f_025_J10	FQ373728	-7.22535	3.71345e-05
MYB	CgMYB16	CG-N02f_015_F06	FQ364896	-7.56765	0.00018549
ERF	CgERF12	CGCL2025Contig1	FQ315632,FQ315025	-8.84238	0.00271813
MIKC	CgMICK9	CG-R02f_039_C15	FQ372284	-10.0502	0.000456413
WRKY	CgWRKY11	CG-R02f_018_P04	FQ374378	-11.7903	2.06005e-05
G2-like	CgG2-like2	CG-R02f_046_B11	FQ327953	-13.1474	0.000145458
NAC	CgNAC11	CG-R01f_003_H06	CO037417.1	-13.958	0.000175243
WRKY	CgWRKY14	CG-R02f_004_D16	FQ375965	-16.2965	1.46702e-05
Trihelix	CgTrihelix1	CG-R02f_032_L06	FQ372966	-19.5251	4.87379e-05
MYB	CgMYB7	CGCL1764Contig1	FQ365065,FQ374133,FQ363160	-27.4535	6.07399e-07
MIKC	CgMICK5	CG-R02f_004_J15	FQ375927	-29.5105	8.94378e-05
MIKC	CgMICK12	CG-R02f_041_L03	FQ328527	-34.3846	0.00034583
C2H2	CgZF9	CG-J04f_002_D12	FQ318311,FQ321400,FQ315353	-38.1012	0.00018821
MYB	CgMYB11	CG-R02f_034_I05	FQ372752	-44.6388	8.7331e-07
MYB	CgMYB8	CG-J02f_004_P23	FQ325844	-45.431	3.69985e-06
MYB	CgMYB1	CG-R02f_005_G02	FQ375837	-45.9646	3.45126e-05
NAC	CgNAC1	CG-R02f_020_G15	FQ374229	-76.6428	3.50426e-05
bZIP	CgbZIP10	CG-R02f_030_H24	FQ373198	-202.684	0.000153983
