# Supplementary material for: Identification of potential transcriptional regulators of actinorhizal symbioses in Casuarina glauca and Alnus glutinosa
Source: BMC Plant Biol. 2014 Dec 10;14:342. doi: 10.1186/s12870-014-0342-z (PMC4264327; doi:10.1186/s12870-014-0342-z)
Supplement: Additional file 4: — Distribution of transcription factors families regulated in C. glauca nodules and Mycorrhizae. [file 12870_2014_342_MOESM4_ESM.xls]

## Sheet: Feuil1
Additional file 4. Distribution of transcription factors families regulated in Casuarina glauca nodules and mycorrhizae
Families	Down-regulated NOD	Up-regulated NOD	Down-regulated Myc	Up-regulated Myc
AP2		1
ARF	3			1
bHLH	1	3
bZIP	2	1	1
C2H2	7	4	1
CAMTA			1
CO-like	2		1
DBB	1
Dof	2
ERF	3	3		1
G2-like	2	1	1	1
GRAS	3	1		2
HB-other			1
HD-ZIP	1	1	1
LSD			1
MIKC	3	1	2
MYB	10	2		1
Myb-related		1	1
NAC	5		4	1
Nin-like		1
NY-FA		1
TALE		1
TCP	1
Trihelix	1	1
WRKY	7	1
Total transcription factors	54	24	15	7
Total families	17	16	11	6
