# Supplementary material for: Identification of potential transcriptional regulators of actinorhizal symbioses in Casuarina glauca and Alnus glutinosa
Source: BMC Plant Biol. 2014 Dec 10;14:342. doi: 10.1186/s12870-014-0342-z (PMC4264327; doi:10.1186/s12870-014-0342-z)
Supplement: Additional file 5: — Validation of few transcription factors up regulated in C. glauca and A. glutinosa nodules by real time quantitative PCR. [file 12870_2014_342_MOESM5_ESM.xls]

## Sheet: Feuil1
Additional file 5. Validation of few transcription factors up regulated in C.glauca and A.glutinosa nodules by real time quantitative PCR
Generic Name	Clone name	Accession number	Description blasts		FC microarray	FC qPCR
CgERF1	CGCL2559Contig1	FQ369640,FQ376988	ABP98987.1|CBF/DREB1 transcription factor 1 [Betula pendula]		4.1297	12.354
CgERF14	CG-N02f_004_I11	FQ366079	ABU88496.1|putative ethylene responsive element binding factor [Prunus domestica]		8.66618	10.78
CgHD-ZIP2	CGCL1993Contig1	FQ325634,FQ375184	EEE99204.1 |protéine prédite [Populus trichocarpa]		9.92253	10.167
CgMyb-related3	CGCL2533Contig1	FQ313294,FQ318868	CAN66264.1|hypothetical protein [Vitis vinifera]		7.82754	9.297
CgG2-like5	CG-N02f_038_P11	FQ362432	CAO23378.1|unnamed protein product [Vitis vinifera]		6.45947	7.098
CgZF3	CG-R02f_040_B14	FQ372157	EEE96540.1| predicted protein [Populus trichocarpa]		2.2584	5.6
CgbZIP8	CGCL1984Contig1	FQ322708,FQ317687	EEE93884.1| predicted protein [Populus trichocarpa]		3.0431	4.543
CgbHLH8	CG-N02f_013_O07	FQ365058	CAN74571.1|hypothetical protein [Vitis vinifera]		2.23397	2.366
CgbHLH4	CGCL2898Contig1	CO038838.1,FQ372784	CAO38705.1|unnamed protein product [Vitis vinifera]		2.23605	1.995
CgZF11	CG-J02f_002_E02	FQ327210	CAN66783.1|hypothetical protein [Vitis vinifera]		2.21517	1.849
CgWRKY15	CG-R02f_046_A16	FQ327959	EEF03972.1| predicted protein [Populus trichocarpa]		2.73555	1.845
AgERF8	AG-N01f_038_C02	FQ342334	ABU84809.1| putative dehydration-responsive element binding protein [Broussonetia papyrifera]		23.4874	22.1567
AgWRKY1	AG-N01f_024_I22	FQ343589	EEE93739.1| predicted protein [Populus trichocarpa]		4.01939	2.11972
AgARF4	AG-N01f_041_E07	FQ342052	AF467900_5 hypothetical transcription factor [Prunus persica]		3.75051	2.70715
AgERF20	AG-R01f_023_M04	FQ351523	EEE73492.1| AP2/ERF domain-containing transcription factor [Populus trichocarpa]		3.20353	3.10397
AgbZIP9	AG-R01f_025_M01	FQ351325	NP_001117603.1| CPuORF5 (Conserved peptide upstream open reading frame 5) [Arabidopsis thaliana]		2.60844	2.15739
AgGRAS5	AG-N01f_037_G22	FQ342384	AAM08829.1|AC113335_9 Putative SCARECROW gene regulator-like [Oryza sativa (japonica cultivar-group)]		2.40628	2.16466
AgZF10	AGCL3603Contig1	FQ332812, FQ338622	CAN74052.1| hypothetical protein [Vitis vinifera]		3.11872	1.99908
