# Supplementary material for: Identification of potential transcriptional regulators of actinorhizal symbioses in Casuarina glauca and Alnus glutinosa
Source: BMC Plant Biol. 2014 Dec 10;14:342. doi: 10.1186/s12870-014-0342-z (PMC4264327; doi:10.1186/s12870-014-0342-z)
Supplement: Additional file 7: — Putative transcription factors up and down-regulated in A. glutinosa nodules. [file 12870_2014_342_MOESM7_ESM.xls]

## Sheet: Feuil1
Additional file 7. Putative transcription factors up and down-regulated in Alnus glutinosa nodules
FC: fold change
Families	Gene	Sequence name	Accession number	FC	p-value
C2H2	AgZF1	AG-N01f_037_B21	FQ342408	675.736	4.91565e-06
ERF	AgERF8	AG-N01f_038_C02	FQ342334	23.4874	1.94871e-05
C3H	AgC3H1	AGCL2835Contig1	FQ358547, FQ357907	18.9721	0.00134314
C2H2	AgZF12	AG-N01f_039_K14	FQ342193	12.3451	0.000163472
NF-YA	AgNF-YA4	AGCL3110Contig1	FQ337032, FQ337004	12.2258	6.86584e-06
WRKY	AgWRKY14	AGCL3671Contig1	FQ337546, FQ351180	8.41941	0.000183298
LSD	AgLSD2	AG-N01f_030_D20	FQ343113	7.82896	2.53526e-05
bZIP	AgbZIP7	AGCL1695Contig1	FQ360060, FQ359662, FQ359578	7.44021	0.000343924
HSF	AgHSF3	AG-N01f_009_D06	FQ334155	5.6822	0.00472324
ERF	AgERF6	AGCL1442Contig1	FQ331306, FQ329231, FQ337410, FQ353553	4.81747	0.00363146
WRKY	AgWRKY10	AGCL938Contig1	FQ332972, FQ346321, FQ338824, FQ346140, FQ347580	4.38567	0.00268955
WRKY	AgWRKY1	AG-N01f_024_I22	FQ343589	4.01939	4.43467e-05
ARF	AgARF4	AG-N01f_041_E07	FQ342052	3.75051	0.000122412
ERF	AgERF20	AG-R01f_023_M04	FQ351523	3.20353	0.00388846
C2H2	AgZF10	AGCL3603Contig1	FQ332812, FQ338622	3.11872	0.000113211
TALE	AgTALE3	AG-J07f_005_K01	FQ356054	3.11698	7.32758e-06
NAC	AgNAC14	AG-N01f_034_B04	FQ342678	2.83386	0.00320979
bHLH	AgbHLH3	AG-N01f_024_P06	FQ339317	2.71968	0.000731531
ERF	AgERF17	AG-R01f_013_H12	FQ352481	2.67836	0.00877214
AP2	AgAP2-1	AG-N01f_010_H11	FQ334059	2.63243	0.000222954
MYB	AgMYB15	AGCL2551Contig1	FQ355600, FQ354506	2.62967	0.00441954
bZIP	AgbZIP9	AG-R01f_025_M01	FQ351325	2.60844	0.000392262
HD-ZIP	AgHD-ZIP2	AG-J07f_004_P10	FQ356174	2.53647	0.00645224
HSF	AgHSF2	AG-N01f_003_G21	FQ334689	2.5237	0.00493238
GRAS	AgGRAS5	AG-N01f_037_G22	FQ342384	2.40628	0.0069062
HSF	AgHSF4	AG-R01f_001_N13	FQ353564	2.3692	4.41736e-05
MIKC	AgMICK2	AG-N01f_003_J21	FQ334672	2.3342	0.000128035
Myb-related	AgMYB-related 1	AG-N01f_020_J20	FQ343945	2.20377	0.00164916
MYB	AgMYB11	AG-R01f_025_P15	FQ351307	2.17202	0.00463339
NF-YC	AgNF-YC1	AG-R01f_041_N13	FQ360589	2.10371	0.000454443
bHLH	AgbHLH12	AG-R01f_019_G11	FQ351920	-2.01096	0.00502756
Dof	AgDof1	AG-R01f_005_O05	FQ353223	-2.05044	0.000648785
GATA	AgGATA1	AGCL3237Contig1	FQ336295, FQ335834	-2.14105	0.000772475
GRAS	AgGRAS2	AG-N01f_032_C03	FQ342865	-2.222	4.56454e-05
WRKY	AgWRKY15	AG-R01f_001_K10	FQ353588	-2.26743	0.000290588
ERF	AgERF10	AG-R01f_037_M02	FQ360974	-2.27742	0.000316549
MYB	AgMYB4	AG-N01f_005_E23	FQ334525	-2.30131	0.00317642
LSD	AgLSD1	AG-N01f_025_J06	FQ343495	-2.30594	0.00683139
Trihelix	AgTrihelix2	AG-N01f_010_N20	FQ344872	-2.36461	0.00212557
WRKY	AgWRKY6	AGCL647Contig1	FQ338373, FQ352872, FQ338089, FQ349528, FQ340444, FQ345473, FQ354192	-2.60402	5.98837e-05
MYB	AgMYB5	AG-R01f_028_E11	FQ351017	-2.69503	0.000353635
GRAS	AgGRAS6	AG-R01f_022_A08	FQ351674	-2.92508	0.00108401
ERF	AgERF1	AGCL1470Contig1	FQ360148, FQ359797, FQ359053	-3.06263	0.000253687
MYB	AgMYB17	AG-R01f_009_M14	FQ352857	-3.46393	0.00119608
Myb-related	AgMYB-related 3	AG-R01f_003_G20	FQ353426	-4.39827	0.00109461
C2H2	AgZF19	AGCL1015Contig1	FQ346629, FQ333099, FQ329357, FQ355563, FQ346311	-4.39992	2.75235e-05
bZIP	AgbZIP8	AG-J07f_004_K01	FQ356225	-4.42968	0.000705202
MYB	AgMYB1	AG-R01f_020_N17	FQ351773	-5.0397	5.35891e-05
bHLH	AgbHLH2	AG-R01f_002_O23	FQ353464	-6.4577	1.14106e-05
Trihelix	AgTrihelix1	AG-R01f_042_K10	FQ360505	-6.6648	5.77554e-06
HD-ZIP	AgHD-ZIP1	AG-J07f_005_D23	FQ356122	-7.09053	0.00390015
MIKC	AgMICK5	AG-R01f_012_J24	FQ352562	-7.28645	4.72424e-05
