# Supplementary material for: Identification of potential transcriptional regulators of actinorhizal symbioses in Casuarina glauca and Alnus glutinosa
Source: BMC Plant Biol. 2014 Dec 10;14:342. doi: 10.1186/s12870-014-0342-z (PMC4264327; doi:10.1186/s12870-014-0342-z)
Supplement: Additional file 8: — Distribution of transcription factors families regulated in A. glutinosa nodules. [file 12870_2014_342_MOESM8_ESM.xls]

## Sheet: Feuil1
Additional file 8. Distribution of transcription factors families regulated in Alnus glutinosa nodules
Families	Down-regulated NOD	Up-regulated NOD
AP2		1
ARF		1
bHLH	2	1
bZIP	1	2
C2H2	1	3
C3H		1
Dof	1
ERF	2	4
GATA	1
GRAS	2	1
HD-ZIP	1	1
HSF		3
LSD	1	1
MIKC	1	1
MYB	4	2
Myb-related	1	1
NAC		1
NF-YA		1
NF-YC		1
TALE		1
Trihelix	2
WRKY	2	3
Total TF	22	30
Total families	14	19
TF = Transcription Factors
