# Supplementary material for: Identification of potential transcriptional regulators of actinorhizal symbioses in Casuarina glauca and Alnus glutinosa
Source: BMC Plant Biol. 2014 Dec 10;14:342. doi: 10.1186/s12870-014-0342-z (PMC4264327; doi:10.1186/s12870-014-0342-z)
Supplement: Additional file 9: — Putative transcription factors up and down-regulated in C. glauca mycorrhizae. [file 12870_2014_342_MOESM9_ESM.xls]

## Sheet: Feuil1
Additional file 9. Putative transcription factors up and down-regulated in Casuarina glauca mycorrhizae
Families	Gene	Sequence name	Accession number	Fold change	p-value
ERF	CgERF8	CGCL2063Contig1	CO038288.1,FQ319005,FQ321966	14.4267	1.01751e-05
GRAS	CgGRAS4	CG-R01f_011_E02	CO036993.1	10.4034	1.87121e-05
ARF	CgARF6	CG-J02f_002_D18	FQ326137	4.12375	0.00181998
MYB	CgMYB7	CGCL1764Contig1	FQ365065,FQ374133,FQ363160	3.48703	0.000280522
NAC	CgNAC3	CGCL2738Contig1	FQ365212,FQ328101	2.34995	0.001165
GRAS	CgGRAS7	CG-R02f_025_L10	FQ373712	2.19618	0.00495402
G2-like	CgG2-like2	CG-R02f_046_B11	FQ327953	2.18772	1.2624e-05
CO-like	CgCO-like 1	CG-N02f_010_M08	FQ365373	-2.09187	8.34657e-05
bZIP	CgbZIP5	CG-R02f_030_M08	FQ373166	-2.14523	0.00153051
NAC	CgNAC6	CG-N02f_039_I15	FQ362371	-2.30677	0.00682073
NAC	CgNAC12	CG-R02f_019_M03	FQ374296	-2.34616	0.00453111
NAC	CgNAC4	CG-R02f_047_G07	FQ376735	-2.49456	0.0036033
MIKC	CgMICK10	CGCL2488Contig1	FQ320059,FQ319174	-2.52851	0.00408091
MIKC	CgMICK4	CGCL3184Contig1	FQ365166,FQ374733	-2.57121	0.00156643
NAC	CgNAC14	CG-N02f_033_J20	FQ363017	-2.62336	0.000120635
C2H2	CgZF1	CG-N02f_013_K09	FQ365083	-2.62874	0.000812163
HB-other	CgHB-other 1	CGCL1871Contig1	FQ327410,FQ327161,FQ326447	-3.24649	0.00967487
HD-ZIP	CgHD-ZIP2	CGCL1993Contig1	FQ325634,FQ375184	-3.29971	0.00292963
CAMTA	CgCAMTA1	CGCL2070Contig1	FQ315026,FQ312955	-3.32924	0.000213373
Myb-related	CgMyb-related 1	CG-R02f_003_M24	FQ376001	-4.31339	0.001471
G2-like	CgG2-like5	CG-N02f_038_P11	FQ362432	-7.26172	0.00958484
LSD	CgLSD1	CG-R02f_009_D05	FQ375451	-13.0888	0.000445037
